# Supplementary material for: Crossroads between light response and nutrient signalling: ENV1 and PhLP1 act as mutual regulatory pair in Trichoderma reesei
Source: BMC Genomics. 2014 Jun 4;15(1):425. doi: 10.1186/1471-2164-15-425 (PMC4076981; doi:10.1186/1471-2164-15-425)
Supplement: Supplementary file 1 — Additional file 1: Dataset 2, Overlap of target genes of ENV1 with those of PHLP1, GNB1 and GNG1. Genes at least twofold up- or downregulated compared to the parental strain upon growth on cellulose. (XLS 163 KB) [file 12864_2014_6168_MOESM1_ESM.xls]

## Sheet: pos targets PBG + ENV1 LL
Genes at least 2fold downregulated in Δphlp1, Δgnb1, Δgng1 and Δenv1 deletion strains in light compared to the wild-type QM9414 in light
	Regulation in Δphlp1			Regulation in Δgnb1			Regulation in Δgng1			Regulation in Δenv1			Gene name	Description
Protein ID	Fold-Change	Fold-Change Description	p-value	Fold-Change	Fold-Change Description	p-value	Fold-Change	Fold-Change Description	p-value	Fold-Change	Fold-Change Description	p-value
TR_5107	-2.11344	delta phlp1 * LL down vs QM9414 * LL	0.00172586	-2.36941	delta gnb11 * LL down vs QM9414 * LL	0.000547144	-2.02696	delta gng1 * LL down vs QM9414 * LL	0.00264322	-3.49246	delta env1 * LL down vs QM9414 * LL	1.51148e-05		1-aminocyclopropane-1-carboxylate deaminase
TR_123202	-2.46011	delta phlp1 * LL down vs QM9414 * LL	0.0044605	-2.593	delta gnb11 * LL down vs QM9414 * LL	0.00301115	-3.17581	delta gng1 * LL down vs QM9414 * LL	0.000675393	-4.11983	delta env1 * LL down vs QM9414 * LL	0.00010802		60s ribosomal protein rla2, P2
TR_58366	-9.14058	delta phlp1 * LL down vs QM9414 * LL	0.00030406	-11.0765	delta gnb11 * LL down vs QM9414 * LL	0.000141046	-11.8546	delta gng1 * LL down vs QM9414 * LL	0.000108083	-9.19175	delta env1 * LL down vs QM9414 * LL	0.000297258		AAA+-type ATPase
TR_75247	-2.11573	delta phlp1 * LL down vs QM9414 * LL	0.000137904	-2.58735	delta gnb11 * LL down vs QM9414 * LL	1.2301e-05	-3.09534	delta gng1 * LL down vs QM9414 * LL	1.78258e-06	-2.34244	delta env1 * LL down vs QM9414 * LL	3.92734e-05		AAA+-type ATPase
TR_66689	-2.9988	delta phlp1 * LL down vs QM9414 * LL	1.47568e-07	-2.62998	delta gnb11 * LL down vs QM9414 * LL	6.8617e-07	-2.22416	delta gng1 * LL down vs QM9414 * LL	6.11125e-06	-2.87823	delta env1 * LL down vs QM9414 * LL	2.35026e-07		Adenine deaminase/adenosine deaminase
TR_63889	-2.13413	delta phlp1 * LL down vs QM9414 * LL	3.0761e-05	-3.65039	delta gnb11 * LL down vs QM9414 * LL	6.43288e-08	-2.13051	delta gng1 * LL down vs QM9414 * LL	3.14826e-05	-2.54206	delta env1 * LL down vs QM9414 * LL	3.22742e-06		Adenosine deaminase-related growth factor
TR_53526	-2.01176	delta phlp1 * LL down vs QM9414 * LL	0.00017543	-2.176	delta gnb11 * LL down vs QM9414 * LL	6.28029e-05	-2.40006	delta gng1 * LL down vs QM9414 * LL	1.85248e-05	-2.05046	delta env1 * LL down vs QM9414 * LL	0.000136167		alcohol dehydrogenase
TR_60418	-3.08828	delta phlp1 * LL down vs QM9414 * LL	0.000834419	-2.92668	delta gnb11 * LL down vs QM9414 * LL	0.00123672	-3.00354	delta gng1 * LL down vs QM9414 * LL	0.00102248	-3.02001	delta env1 * LL down vs QM9414 * LL	0.000982362		Aldehyde dehydrogenase
TR_23382	-4.00161	delta phlp1 * LL down vs QM9414 * LL	0.000123182	-4.64803	delta gnb11 * LL down vs QM9414 * LL	4.48203e-05	-3.14081	delta gng1 * LL down vs QM9414 * LL	0.000689891	-4.76929	delta env1 * LL down vs QM9414 * LL	3.78349e-05		aldehyde reductase AKR7
TR_103799	-2.21396	delta phlp1 * LL down vs QM9414 * LL	0.000237411	-2.02774	delta gnb11 * LL down vs QM9414 * LL	0.00066338	-2.01449	delta gng1 * LL down vs QM9414 * LL	0.000717174	-2.03359	delta env1 * LL down vs QM9414 * LL	0.00064108		amidohydrolase
TR_55723	-2.49547	delta phlp1 * LL down vs QM9414 * LL	0.000520495	-2.20753	delta gnb11 * LL down vs QM9414 * LL	0.0016733	-2.51587	delta gng1 * LL down vs QM9414 * LL	0.000482238	-2.48201	delta env1 * LL down vs QM9414 * LL	0.000547605		Amino acid transporter
TR_59402	-3.16559	delta phlp1 * LL down vs QM9414 * LL	0.000972151	-2.03372	delta gnb11 * LL down vs QM9414 * LL	0.0226936	-2.95317	delta gng1 * LL down vs QM9414 * LL	0.00158764	-2.91762	delta env1 * LL down vs QM9414 * LL	0.00173024		arsenate reductase
TR_73016	-2.94765	delta phlp1 * LL down vs QM9414 * LL	1.16555e-05	-2.41489	delta gnb11 * LL down vs QM9414 * LL	9.48095e-05	-2.28922	delta gng1 * LL down vs QM9414 * LL	0.000172139	-2.1964	delta env1 * LL down vs QM9414 * LL	0.000275817		aryl-alcohol oxidase
TR_76166	-2.60287	delta phlp1 * LL down vs QM9414 * LL	0.000427344	-2.47836	delta gnb11 * LL down vs QM9414 * LL	0.000670347	-3.0964	delta gng1 * LL down vs QM9414 * LL	9.14634e-05	-3.34896	delta env1 * LL down vs QM9414 * LL	4.69734e-05		ATP synthase subunit 4, mitochondrial precursor
TR_70949	-2.41796	delta phlp1 * LL down vs QM9414 * LL	7.14251e-05	-2.35428	delta gnb11 * LL down vs QM9414 * LL	9.64925e-05	-3.08278	delta gng1 * LL down vs QM9414 * LL	5.5233e-06	-2.12279	delta env1 * LL down vs QM9414 * LL	0.000320885		benzoyl formate decarboxylase
TR_107974	-3.07272	delta phlp1 * LL down vs QM9414 * LL	0.000430731	-3.30814	delta gnb11 * LL down vs QM9414 * LL	0.000244011	-3.09261	delta gng1 * LL down vs QM9414 * LL	0.000409684	-3.75281	delta env1 * LL down vs QM9414 * LL	9.48853e-05		bZIP transcription factor JlbA/IDI-4
TR_108672	-2.03846	delta phlp1 * LL down vs QM9414 * LL	2.31421e-06	-2.50077	delta gnb11 * LL down vs QM9414 * LL	1.14191e-07	-2.18298	delta gng1 * LL down vs QM9414 * LL	7.94606e-07	-2.38541	delta env1 * LL down vs QM9414 * LL	2.18444e-07		candidate a-1,3-glucanase
TR_65986	-2.75029	delta phlp1 * LL down vs QM9414 * LL	2.7117e-07	-2.69153	delta gnb11 * LL down vs QM9414 * LL	3.51994e-07	-2.69806	delta gng1 * LL down vs QM9414 * LL	3.41759e-07	-4.01554	delta env1 * LL down vs QM9414 * LL	5.00477e-09		candidate a-galactosidase
TR_27219	-2.37916	delta phlp1 * LL down vs QM9414 * LL	0.0014986	-2.55263	delta gnb11 * LL down vs QM9414 * LL	0.000803046	-2.69352	delta gng1 * LL down vs QM9414 * LL	0.000501966	-2.19557	delta env1 * LL down vs QM9414 * LL	0.00308017		candidate a-glycosidase related to a-galactosidase
TR_70186	-2.34615	delta phlp1 * LL down vs QM9414 * LL	8.03168e-07	-2.18966	delta gnb11 * LL down vs QM9414 * LL	2.14758e-06	-2.26794	delta gng1 * LL down vs QM9414 * LL	1.29295e-06	-2.03463	delta env1 * LL down vs QM9414 * LL	6.51336e-06		candidate a-glycosidase related to exo-polygalacturonase
TR_103049	-2.34062	delta phlp1 * LL down vs QM9414 * LL	0.000115947	-2.22731	delta gnb11 * LL down vs QM9414 * LL	0.000204287	-2.50465	delta gng1 * LL down vs QM9414 * LL	5.46211e-05	-2.23941	delta env1 * LL down vs QM9414 * LL	0.000191923		candidate a-glycosidase related to exo-polygalacturonase
TR_56418	-2.89567	delta phlp1 * LL down vs QM9414 * LL	6.05287e-05	-2.76746	delta gnb11 * LL down vs QM9414 * LL	9.29637e-05	-2.63713	delta gng1 * LL down vs QM9414 * LL	0.0001481	-2.84603	delta env1 * LL down vs QM9414 * LL	7.12381e-05		candidate b-1,3-exoglucanase
TR_73248	-2.39629	delta phlp1 * LL down vs QM9414 * LL	0.000458694	-2.32946	delta gnb11 * LL down vs QM9414 * LL	0.000608115	-2.80526	delta gng1 * LL down vs QM9414 * LL	9.99632e-05	-3.00736	delta env1 * LL down vs QM9414 * LL	5.24642e-05		candidate b-1,3-exoglucanase
TR_64906	-2.43269	delta phlp1 * LL down vs QM9414 * LL	0.00059603	-2.44267	delta gnb11 * LL down vs QM9414 * LL	0.000573223	-2.55372	delta gng1 * LL down vs QM9414 * LL	0.000376283	-2.18658	delta env1 * LL down vs QM9414 * LL	0.00167009		candidate b-1,6-glucanase; similar to T. harzianum B16-2 (GenBank acc. No. CAA55789) and T. virens BGN3 (AAL84696)
TR_3094	-3.35822	delta phlp1 * LL down vs QM9414 * LL	0.000849514	-3.52188	delta gnb11 * LL down vs QM9414 * LL	0.000616325	-3.48957	delta gng1 * LL down vs QM9414 * LL	0.000655702	-4.04161	delta env1 * LL down vs QM9414 * LL	0.000247717		candidate b-1,6-glucanase; similar to T. harzianum BGN16.3 (GenBank acc no Q8J0I9)
TR_73102	-2.03047	delta phlp1 * LL down vs QM9414 * LL	0.000122266	-2.02329	delta gnb11 * LL down vs QM9414 * LL	0.000128264	-2.00311	delta gng1 * LL down vs QM9414 * LL	0.000146953	-2.32352	delta env1 * LL down vs QM9414 * LL	2.11816e-05		candidate b-glycosidase
TR_73101	-2.87637	delta phlp1 * LL down vs QM9414 * LL	4.77162e-07	-2.75565	delta gnb11 * LL down vs QM9414 * LL	7.81068e-07	-2.48867	delta gng1 * LL down vs QM9414 * LL	2.67487e-06	-3.0242	delta env1 * LL down vs QM9414 * LL	2.73035e-07		candidate b-glycosidase distantly related to b-1,3-1,4-glucanase
TR_65137	-2.17967	delta phlp1 * LL down vs QM9414 * LL	0.00416042	-2.52147	delta gnb11 * LL down vs QM9414 * LL	0.00117675	-2.23957	delta gng1 * LL down vs QM9414 * LL	0.00328454	-2.12365	delta env1 * LL down vs QM9414 * LL	0.00522191		candidate b-glycosidase distantly related to b-1,3-glucanase
TR_38536	-2.32588	delta phlp1 * LL down vs QM9414 * LL	0.0095712	-2.67255	delta gnb11 * LL down vs QM9414 * LL	0.00358776	-2.11141	delta gng1 * LL down vs QM9414 * LL	0.0188351	-2.16978	delta env1 * LL down vs QM9414 * LL	0.0155793		candidate b-glycosidase realted to b-1,3-1,4-glucanase
TR_71394	-3.63987	delta phlp1 * LL down vs QM9414 * LL	1.93594e-05	-5.72276	delta gnb11 * LL down vs QM9414 * LL	6.57952e-07	-4.78472	delta gng1 * LL down vs QM9414 * LL	2.32801e-06	-5.39019	delta env1 * LL down vs QM9414 * LL	9.93828e-07		candidate b-glycosidase related to b-glucuronidase
TR_41768	-2.96165	delta phlp1 * LL down vs QM9414 * LL	0.000842295	-4.0022	delta gnb11 * LL down vs QM9414 * LL	9.33815e-05	-3.12965	delta gng1 * LL down vs QM9414 * LL	0.000556233	-3.33057	delta env1 * LL down vs QM9414 * LL	0.000350413		candidate b-glycosidase related to cell-wall modifying enzymes
TR_66789	-2.51093	delta phlp1 * LL down vs QM9414 * LL	0.000149864	-2.49897	delta gnb11 * LL down vs QM9414 * LL	0.000157387	-2.4151	delta gng1 * LL down vs QM9414 * LL	0.000224025	-2.98681	delta env1 * LL down vs QM9414 * LL	2.69381e-05		candidate b-glycosidase related to chitosanase
TR_67678	-3.26846	delta phlp1 * LL down vs QM9414 * LL	3.90242e-05	-3.7972	delta gnb11 * LL down vs QM9414 * LL	1.11189e-05	-3.63461	delta gng1 * LL down vs QM9414 * LL	1.59131e-05	-3.97759	delta env1 * LL down vs QM9414 * LL	7.65608e-06		candidate chitinase
TR_24586	-2.95625	delta phlp1 * LL down vs QM9414 * LL	0.000135775	-2.10747	delta gnb11 * LL down vs QM9414 * LL	0.00305744	-2.90529	delta gng1 * LL down vs QM9414 * LL	0.00015821	-3.22135	delta env1 * LL down vs QM9414 * LL	6.46802e-05		candidate non-ribosomal peptide synthetase
TR_71005	-2.41777	delta phlp1 * LL down vs QM9414 * LL	0.0016011	-2.29819	delta gnb11 * LL down vs QM9414 * LL	0.00249245	-2.12482	delta gng1 * LL down vs QM9414 * LL	0.00496125	-2.0511	delta env1 * LL down vs QM9414 * LL	0.00676634		candidate non-ribosomal peptide synthetase
TR_65116	-2.02988	delta phlp1 * LL down vs QM9414 * LL	0.00389981	-2.41731	delta gnb11 * LL down vs QM9414 * LL	0.000730712	-2.48919	delta gng1 * LL down vs QM9414 * LL	0.000554908	-2.48161	delta env1 * LL down vs QM9414 * LL	0.000570979		candidate polyketide synthase
TR_35726	-3.47373	delta phlp1 * LL down vs QM9414 * LL	6.23724e-06	-3.36585	delta gnb11 * LL down vs QM9414 * LL	8.2757e-06	-3.52298	delta gng1 * LL down vs QM9414 * LL	5.50527e-06	-3.11132	delta env1 * LL down vs QM9414 * LL	1.70595e-05		candidate subtilisin like protease
TR_112392	-2.41504	delta phlp1 * LL down vs QM9414 * LL	8.26455e-05	-2.66854	delta gnb11 * LL down vs QM9414 * LL	2.797e-05	-2.60266	delta gng1 * LL down vs QM9414 * LL	3.6507e-05	-3.65206	delta env1 * LL down vs QM9414 * LL	1.30204e-06		candidate xylanase
TR_58574	-3.24578	delta phlp1 * LL down vs QM9414 * LL	0.00240738	-2.64262	delta gnb11 * LL down vs QM9414 * LL	0.00867236	-3.14402	delta gng1 * LL down vs QM9414 * LL	0.00293481	-3.57938	delta env1 * LL down vs QM9414 * LL	0.00131454		carbonic anhydrase, CAS3 related (Elleuche 2009), prokaryotic and plant type
TR_65190	-2.42793	delta phlp1 * LL down vs QM9414 * LL	0.000580814	-2.00889	delta gnb11 * LL down vs QM9414 * LL	0.00370218	-2.23228	delta gng1 * LL down vs QM9414 * LL	0.00131011	-2.22015	delta env1 * LL down vs QM9414 * LL	0.00138174		Carbon-nitrogen hydrolase
TR_65736	-2.25672	delta phlp1 * LL down vs QM9414 * LL	0.000463235	-2.7692	delta gnb11 * LL down vs QM9414 * LL	5.6787e-05	-2.37477	delta gng1 * LL down vs QM9414 * LL	0.000270388	-2.75244	delta env1 * LL down vs QM9414 * LL	6.02863e-05		catabolic 3-dehydroquinase (3-dehydroquinate dehydratase) QA-2
TR_67013	-3.70906	delta phlp1 * LL down vs QM9414 * LL	1.84241e-06	-3.2206	delta gnb11 * LL down vs QM9414 * LL	6.68055e-06	-3.55664	delta gng1 * LL down vs QM9414 * LL	2.67621e-06	-2.02827	delta env1 * LL down vs QM9414 * LL	0.000878436		Catalase
TR_72072	-2.54334	delta phlp1 * LL down vs QM9414 * LL	0.0001867	-2.57831	delta gnb11 * LL down vs QM9414 * LL	0.000163011	-2.34926	delta gng1 * LL down vs QM9414 * LL	0.000416352	-2.83475	delta env1 * LL down vs QM9414 * LL	6.48032e-05		CE1 esterase (PHB?)
TR_69490	-2.52178	delta phlp1 * LL down vs QM9414 * LL	0.00046441	-3.10212	delta gnb11 * LL down vs QM9414 * LL	7.10584e-05	-3.31873	delta gng1 * LL down vs QM9414 * LL	3.96997e-05	-3.08454	delta env1 * LL down vs QM9414 * LL	7.46801e-05		chitin binding protein
TR_71245	-3.44642	delta phlp1 * LL down vs QM9414 * LL	0.00014657	-3.15794	delta gnb11 * LL down vs QM9414 * LL	0.000288283	-3.06268	delta gng1 * LL down vs QM9414 * LL	0.000366805	-3.58409	delta env1 * LL down vs QM9414 * LL	0.000108852	chi18-1	chitinase, precursor protein, gextracellular, contains chitin binding domain, type 1
TR_56897	-2.8685	delta phlp1 * LL down vs QM9414 * LL	0.000441148	-2.39827	delta gnb11 * LL down vs QM9414 * LL	0.00199304	-2.67441	delta gng1 * LL down vs QM9414 * LL	0.000790746	-2.87605	delta env1 * LL down vs QM9414 * LL	0.00043167		CipA protein
TR_111094	-3.21938	delta phlp1 * LL down vs QM9414 * LL	0.000819647	-2.59604	delta gnb11 * LL down vs QM9414 * LL	0.0038142	-3.16034	delta gng1 * LL down vs QM9414 * LL	0.000933932	-3.27	delta env1 * LL down vs QM9414 * LL	0.000734509		contains carbohydrate binding module
TR_71649	-3.07641	delta phlp1 * LL down vs QM9414 * LL	0.000157768	-2.96401	delta gnb11 * LL down vs QM9414 * LL	0.00021585	-2.92584	delta gng1 * LL down vs QM9414 * LL	0.00024095	-3.54399	delta env1 * LL down vs QM9414 * LL	4.96163e-05		Contains possible InterPro domain motif corresponding to tRNA-dihydrouridine synthase.
TR_67964	-2.53351	delta phlp1 * LL down vs QM9414 * LL	5.78765e-05	-2.9467	delta gnb11 * LL down vs QM9414 * LL	1.20699e-05	-2.78247	delta gng1 * LL down vs QM9414 * LL	2.15835e-05	-4.19017	delta env1 * LL down vs QM9414 * LL	4.83082e-07		Cytochrome P450 CYP2 subfamily
TR_66534	-2.99859	delta phlp1 * LL down vs QM9414 * LL	7.16717e-06	-2.41999	delta gnb11 * LL down vs QM9414 * LL	6.98007e-05	-2.89824	delta gng1 * LL down vs QM9414 * LL	1.01171e-05	-3.1934	delta env1 * LL down vs QM9414 * LL	3.85054e-06		Cytochrome P450 CYP3/CYP5/CYP6/CYP9 subfamilies
TR_57555	-2.4676	delta phlp1 * LL down vs QM9414 * LL	1.04845e-07	-2.05688	delta gnb11 * LL down vs QM9414 * LL	1.56118e-06	-2.5146	delta gng1 * LL down vs QM9414 * LL	8.11544e-08	-2.38531	delta env1 * LL down vs QM9414 * LL	1.6791e-07		Cytochrome P450 CYP3/CYP5/CYP6/CYP9 subfamilies
TR_64900	-2.40297	delta phlp1 * LL down vs QM9414 * LL	1.41256e-06	-2.66375	delta gnb11 * LL down vs QM9414 * LL	3.79175e-07	-2.30386	delta gng1 * LL down vs QM9414 * LL	2.49243e-06	-2.70741	delta env1 * LL down vs QM9414 * LL	3.10914e-07		Cytochrome P450 CYP3/CYP5/CYP6/CYP9 subfamilies
TR_58772	-2.15304	delta phlp1 * LL down vs QM9414 * LL	0.00054344	-2.09029	delta gnb11 * LL down vs QM9414 * LL	0.000756881	-2.02782	delta gng1 * LL down vs QM9414 * LL	0.00106631	-2.26651	delta env1 * LL down vs QM9414 * LL	0.000308058		Cytochrome P450, related to trichothecen hydroxylase
TR_27422	-2.04441	delta phlp1 * LL down vs QM9414 * LL	0.00137365	-2.23697	delta gnb11 * LL down vs QM9414 * LL	0.000519773	-2.6307	delta gng1 * LL down vs QM9414 * LL	9.69059e-05	-2.00273	delta env1 * LL down vs QM9414 * LL	0.00172091		DEAD box RNA helicase-PL10B
TR_53872	-3.17826	delta phlp1 * LL down vs QM9414 * LL	1.31265e-05	-2.42822	delta gnb11 * LL down vs QM9414 * LL	0.000188299	-2.34916	delta gng1 * LL down vs QM9414 * LL	0.000266932	-2.75453	delta env1 * LL down vs QM9414 * LL	5.19797e-05		Dehydratase
TR_67929	-2.69684	delta phlp1 * LL down vs QM9414 * LL	0.0045382	-2.42544	delta gnb11 * LL down vs QM9414 * LL	0.00929694	-2.46723	delta gng1 * LL down vs QM9414 * LL	0.00828446	-2.70509	delta env1 * LL down vs QM9414 * LL	0.00444539		deoxycytidylate deaminase
TR_3717	-2.09311	delta phlp1 * LL down vs QM9414 * LL	0.00102428	-2.40191	delta gnb11 * LL down vs QM9414 * LL	0.000235505	-2.7839	delta gng1 * LL down vs QM9414 * LL	5.2769e-05	-3.79893	delta env1 * LL down vs QM9414 * LL	3.06193e-06		dihydrodipicolinate synthase
TR_103162	-2.08129	delta phlp1 * LL down vs QM9414 * LL	0.0231466	-2.13321	delta gnb11 * LL down vs QM9414 * LL	0.0195929	-2.62386	delta gng1 * LL down vs QM9414 * LL	0.00471628	-2.3804	delta env1 * LL down vs QM9414 * LL	0.00924637		Dihydrolipoamide acetyltransferase
TR_69926	-2.42888	delta phlp1 * LL down vs QM9414 * LL	1.99178e-06	-2.08683	delta gnb11 * LL down vs QM9414 * LL	1.59887e-05	-2.39319	delta gng1 * LL down vs QM9414 * LL	2.41597e-06	-2.16954	delta env1 * LL down vs QM9414 * LL	9.1729e-06		distantly related to glycosyltransferases, Glycosyltransferases not yet assigned to a family
TR_105869	-5.05575	delta phlp1 * LL down vs QM9414 * LL	6.44356e-05	-5.52146	delta gnb11 * LL down vs QM9414 * LL	3.7759e-05	-4.12633	delta gng1 * LL down vs QM9414 * LL	0.000231757	-4.08967	delta env1 * LL down vs QM9414 * LL	0.000245525		Distantly related to Hypocrea lixii QID3, a putative cell wall protein. Has a C-terminal class II hydrophobin domain.
TR_108781	-2.22847	delta phlp1 * LL down vs QM9414 * LL	0.00116228	-2.36212	delta gnb11 * LL down vs QM9414 * LL	0.000654779	-2.16362	delta gng1 * LL down vs QM9414 * LL	0.00155918	-4.06518	delta env1 * LL down vs QM9414 * LL	5.23903e-06		DSZ1-family protein, xenobiotic monooxygenase
TR_33029	-4.75032	delta phlp1 * LL down vs QM9414 * LL	0.00300706	-3.89515	delta gnb11 * LL down vs QM9414 * LL	0.00744883	-3.48778	delta gng1 * LL down vs QM9414 * LL	0.0123193	-4.87322	delta env1 * LL down vs QM9414 * LL	0.00267648		extracellular SCP domain-containing protein Pry1
TR_2517	-2.37921	delta phlp1 * LL down vs QM9414 * LL	0.000168832	-2.5791	delta gnb11 * LL down vs QM9414 * LL	7.16722e-05	-2.48366	delta gng1 * LL down vs QM9414 * LL	0.000106577	-2.62633	delta env1 * LL down vs QM9414 * LL	5.93523e-05		FAD binding domain-containing protein
TR_106936	-5.68029	delta phlp1 * LL down vs QM9414 * LL	9.15495e-05	-6.4019	delta gnb11 * LL down vs QM9414 * LL	4.72545e-05	-5.46677	delta gng1 * LL down vs QM9414 * LL	0.000113607	-8.53443	delta env1 * LL down vs QM9414 * LL	1.04239e-05		Ferric reductase-like transmembrane component
TR_70988	-2.26816	delta phlp1 * LL down vs QM9414 * LL	8.88554e-07	-2.18819	delta gnb11 * LL down vs QM9414 * LL	1.50095e-06	-2.16877	delta gng1 * LL down vs QM9414 * LL	1.71379e-06	-2.15729	delta env1 * LL down vs QM9414 * LL	1.85559e-06		Flavin-containing monooxygenase
TR_111681	-2.1781	delta phlp1 * LL down vs QM9414 * LL	0.000601875	-2.54242	delta gnb11 * LL down vs QM9414 * LL	0.000116905	-2.28689	delta gng1 * LL down vs QM9414 * LL	0.00035558	-2.23461	delta env1 * LL down vs QM9414 * LL	0.000455956		Flavin-containing monooxygenase
TR_4774	-3.35103	delta phlp1 * LL down vs QM9414 * LL	8.43721e-05	-2.22768	delta gnb11 * LL down vs QM9414 * LL	0.00281354	-2.38505	delta gng1 * LL down vs QM9414 * LL	0.00153071	-3.21579	delta env1 * LL down vs QM9414 * LL	0.00011805		General substrate transporter
TR_106043	-2.45545	delta phlp1 * LL down vs QM9414 * LL	0.000633406	-2.19051	delta gnb11 * LL down vs QM9414 * LL	0.00187601	-2.85302	delta gng1 * LL down vs QM9414 * LL	0.000159611	-4.2057	delta env1 * LL down vs QM9414 * LL	6.27332e-06		GFA-domain protein, only in Gibberella
TR_62091	-3.48933	delta phlp1 * LL down vs QM9414 * LL	0.000436198	-2.80183	delta gnb11 * LL down vs QM9414 * LL	0.00207783	-3.75879	delta gng1 * LL down vs QM9414 * LL	0.000260811	-2.86108	delta env1 * LL down vs QM9414 * LL	0.00178646		Gluconate kinase
TR_22453	-3.29985	delta phlp1 * LL down vs QM9414 * LL	0.00153771	-3.22226	delta gnb11 * LL down vs QM9414 * LL	0.0017935	-2.51032	delta gng1 * LL down vs QM9414 * LL	0.00913185	-7.05253	delta env1 * LL down vs QM9414 * LL	1.61371e-05		Glutathione S-transferase
TR_68466	-2.43144	delta phlp1 * LL down vs QM9414 * LL	0.000264591	-2.52591	delta gnb11 * LL down vs QM9414 * LL	0.00017981	-2.3718	delta gng1 * LL down vs QM9414 * LL	0.000341269	-2.34905	delta env1 * LL down vs QM9414 * LL	0.000376932		glycerone kinase
TR_56328	-4.28696	delta phlp1 * LL down vs QM9414 * LL	0.000263181	-3.78157	delta gnb11 * LL down vs QM9414 * LL	0.000580933	-3.20806	delta gng1 * LL down vs QM9414 * LL	0.00168493	-3.52299	delta env1 * LL down vs QM9414 * LL	0.000915958		Glycosyltransferase Family 31
TR_111145	-2.64238	delta phlp1 * LL down vs QM9414 * LL	4.04924e-05	-2.41228	delta gnb11 * LL down vs QM9414 * LL	0.000107608	-2.23034	delta gng1 * LL down vs QM9414 * LL	0.000257811	-2.23383	delta env1 * LL down vs QM9414 * LL	0.000253289		Helicase-like transcription factor HLTF/DNA helicase RAD5, DEAD-box superfamily
TR_54129	-2.66833	delta phlp1 * LL down vs QM9414 * LL	0.000534393	-2.61621	delta gnb11 * LL down vs QM9414 * LL	0.000634995	-2.41112	delta gng1 * LL down vs QM9414 * LL	0.00130738	-2.30571	delta env1 * LL down vs QM9414 * LL	0.00195073		Heme peroxidase, conserved in Sordariomycetes
TR_109206	-2.49215	delta phlp1 * LL down vs QM9414 * LL	3.26148e-06	-2.50804	delta gnb11 * LL down vs QM9414 * LL	3.01458e-06	-2.81908	delta gng1 * LL down vs QM9414 * LL	7.51743e-07	-2.61604	delta env1 * LL down vs QM9414 * LL	1.80376e-06		HET domain protein (HET6 ?)
TR_108682	-2.0289	delta phlp1 * LL down vs QM9414 * LL	0.00090276	-2.28795	delta gnb11 * LL down vs QM9414 * LL	0.000232065	-2.12341	delta gng1 * LL down vs QM9414 * LL	0.000536046	-2.94057	delta env1 * LL down vs QM9414 * LL	1.67561e-05		HET domain-containing protein
TR_107071	-2.49297	delta phlp1 * LL down vs QM9414 * LL	0.000649708	-2.8269	delta gnb11 * LL down vs QM9414 * LL	0.000208266	-2.83053	delta gng1 * LL down vs QM9414 * LL	0.000205908	-2.67551	delta env1 * LL down vs QM9414 * LL	0.00034097		HET-domain protein, unknown conserved
TR_112399	-2.18101	delta phlp1 * LL down vs QM9414 * LL	6.57783e-05	-2.50877	delta gnb11 * LL down vs QM9414 * LL	1.18499e-05	-2.44031	delta gng1 * LL down vs QM9414 * LL	1.6444e-05	-2.37466	delta env1 * LL down vs QM9414 * LL	2.28337e-05		Heterochromatin-associated protein HP1 and related CHROMO domain proteins
TR_70608	-4.51274	delta phlp1 * LL down vs QM9414 * LL	0.000141456	-2.77295	delta gnb11 * LL down vs QM9414 * LL	0.00352765	-4.22448	delta gng1 * LL down vs QM9414 * LL	0.000214959	-3.6837	delta env1 * LL down vs QM9414 * LL	0.000522679		HHE domain protein, conserved
TR_107207	-2.54938	delta phlp1 * LL down vs QM9414 * LL	0.000539338	-2.8636	delta gnb11 * LL down vs QM9414 * LL	0.000189705	-2.55571	delta gng1 * LL down vs QM9414 * LL	0.000527245	-2.80204	delta env1 * LL down vs QM9414 * LL	0.00022999		HMG box-containing protein
TR_5247	-2.75783	delta phlp1 * LL down vs QM9414 * LL	0.00147399	-3.28548	delta gnb11 * LL down vs QM9414 * LL	0.00039511	-2.53918	delta gng1 * LL down vs QM9414 * LL	0.00277876	-4.15162	delta env1 * LL down vs QM9414 * LL	7.38967e-05		homologous to O6-methylguanine alkyltransferase
TR_104293	-2.24396	delta phlp1 * LL down vs QM9414 * LL	0.0200945	-2.33761	delta gnb11 * LL down vs QM9414 * LL	0.0155008	-2.01773	delta gng1 * LL down vs QM9414 * LL	0.0389903	-2.99917	delta env1 * LL down vs QM9414 * LL	0.00311822		hydrophobin containing the characteristic cys pattern
TR_67778	-3.56476	delta phlp1 * LL down vs QM9414 * LL	7.66654e-05	-3.3271	delta gnb11 * LL down vs QM9414 * LL	0.000131631	-3.80558	delta gng1 * LL down vs QM9414 * LL	4.64573e-05	-4.28028	delta env1 * LL down vs QM9414 * LL	1.94089e-05		Hydroxysteroid 17-beta dehydrogenase 11
TR_81383	-2.24786	delta phlp1 * LL down vs QM9414 * LL	0.00134228	-4.20367	delta gnb11 * LL down vs QM9414 * LL	5.56375e-06	-3.04196	delta gng1 * LL down vs QM9414 * LL	8.10562e-05	-10.625	delta env1 * LL down vs QM9414 * LL	1.37974e-08	GRK3	hypothetical G-protein coupled receptor, contains RGS (regulator of G-protein signaling) domain
TR_57101	-3.26947	delta phlp1 * LL down vs QM9414 * LL	0.00144938	-3.55445	delta gnb11 * LL down vs QM9414 * LL	0.000840842	-3.06858	delta gng1 * LL down vs QM9414 * LL	0.00219922	-3.57431	delta env1 * LL down vs QM9414 * LL	0.000811056		hypothetical G-protein coupled receptor, PTH11 like (implicated in pathogenesis in M. grisea)
TR_5647	-2.26285	delta phlp1 * LL down vs QM9414 * LL	0.000169683	-2.25277	delta gnb11 * LL down vs QM9414 * LL	0.000178601	-2.2935	delta gng1 * LL down vs QM9414 * LL	0.000145498	-2.29948	delta env1 * LL down vs QM9414 * LL	0.000141243		hypothetical G-protein coupled receptor, PTH11 like (implicated in pathogenesis in M. grisea)
TR_105652	-2.38535	delta phlp1 * LL down vs QM9414 * LL	0.000435317	-2.06766	delta gnb11 * LL down vs QM9414 * LL	0.00187506	-2.28168	delta gng1 * LL down vs QM9414 * LL	0.00068158	-2.37285	delta env1 * LL down vs QM9414 * LL	0.000458876		hypothetical protein, related to hsp70
TR_110757	-3.21992	delta phlp1 * LL down vs QM9414 * LL	0.000158319	-2.91833	delta gnb11 * LL down vs QM9414 * LL	0.000353291	-2.82739	delta gng1 * LL down vs QM9414 * LL	0.000459631	-2.44565	delta env1 * LL down vs QM9414 * LL	0.00157304		imidazole proprionase-related amidohydrolase
TR_64330	-2.46417	delta phlp1 * LL down vs QM9414 * LL	0.000371367	-2.12352	delta gnb11 * LL down vs QM9414 * LL	0.00164242	-2.46083	delta gng1 * LL down vs QM9414 * LL	0.000376328	-2.01589	delta env1 * LL down vs QM9414 * LL	0.00279241		indoleamine 2,3-dioxygenase
TR_65037	-2.64723	delta phlp1 * LL down vs QM9414 * LL	0.000370879	-2.65652	delta gnb11 * LL down vs QM9414 * LL	0.000359295	-2.53022	delta gng1 * LL down vs QM9414 * LL	0.000560349	-2.03378	delta env1 * LL down vs QM9414 * LL	0.00435459		Inorganic pyrophosphatase/Nucleosome remodeling factor, subunit NURF38
TR_79813	-2.96188	delta phlp1 * LL down vs QM9414 * LL	6.00183e-05	-2.25475	delta gnb11 * LL down vs QM9414 * LL	0.000840365	-2.72536	delta gng1 * LL down vs QM9414 * LL	0.000130695	-3.33579	delta env1 * LL down vs QM9414 * LL	2.06493e-05		Kynurenine 3-monooxygenase and related flavoprotein monooxygenases
TR_122820	-2.61097	delta phlp1 * LL down vs QM9414 * LL	4.90203e-05	-2.39729	delta gnb11 * LL down vs QM9414 * LL	0.000122567	-2.38811	delta gng1 * LL down vs QM9414 * LL	0.000127826	-2.70737	delta env1 * LL down vs QM9414 * LL	3.35831e-05		Kynurenine aminotransferase, glutamine transaminase K
TR_82172	-2.56634	delta phlp1 * LL down vs QM9414 * LL	5.48588e-06	-2.7917	delta gnb11 * LL down vs QM9414 * LL	2.08356e-06	-2.32593	delta gng1 * LL down vs QM9414 * LL	1.8185e-05	-2.3888	delta env1 * LL down vs QM9414 * LL	1.30434e-05		lipoyltransferase and lipoate-protein ligase
TR_107745	-2.34772	delta phlp1 * LL down vs QM9414 * LL	9.33658e-06	-2.14431	delta gnb11 * LL down vs QM9414 * LL	3.0797e-05	-2.50993	delta gng1 * LL down vs QM9414 * LL	4.04998e-06	-2.50173	delta env1 * LL down vs QM9414 * LL	4.21544e-06		male barren-2
TR_54999	-2.05275	delta phlp1 * LL down vs QM9414 * LL	0.0380997	-2.41338	delta gnb11 * LL down vs QM9414 * LL	0.0140482	-2.65128	delta gng1 * LL down vs QM9414 * LL	0.00776959	-3.06555	delta env1 * LL down vs QM9414 * LL	0.00309933		membrane transporter
TR_68925	-3.25994	delta phlp1 * LL down vs QM9414 * LL	2.09544e-05	-2.64727	delta gnb11 * LL down vs QM9414 * LL	0.000145821	-3.05433	delta gng1 * LL down vs QM9414 * LL	3.77686e-05	-2.49653	delta env1 * LL down vs QM9414 * LL	0.000259338		MFS multidrug transporter
TR_119710	-2.05452	delta phlp1 * LL down vs QM9414 * LL	0.0130943	-2.42721	delta gnb11 * LL down vs QM9414 * LL	0.00354886	-2.33893	delta gng1 * LL down vs QM9414 * LL	0.0047459	-2.48725	delta env1 * LL down vs QM9414 * LL	0.0029306		MFS multidrug transporter
TR_66345	-3.6768	delta phlp1 * LL down vs QM9414 * LL	0.000194146	-2.94303	delta gnb11 * LL down vs QM9414 * LL	0.000989207	-4.35629	delta gng1 * LL down vs QM9414 * LL	5.96672e-05	-2.52608	delta env1 * LL down vs QM9414 * LL	0.00314268		Mn superoxide dismutase
TR_54508	-3.08891	delta phlp1 * LL down vs QM9414 * LL	8.24662e-05	-2.5675	delta gnb11 * LL down vs QM9414 * LL	0.000433613	-3.05767	delta gng1 * LL down vs QM9414 * LL	9.01002e-05	-2.98208	delta env1 * LL down vs QM9414 * LL	0.000112208		molybdopterin-converting factor subunit 2
TR_53434	-2.85759	delta phlp1 * LL down vs QM9414 * LL	0.000380942	-3.3376	delta gnb11 * LL down vs QM9414 * LL	0.000106564	-4.0215	delta gng1 * LL down vs QM9414 * LL	2.5088e-05	-3.24818	delta env1 * LL down vs QM9414 * LL	0.000132581		monocarboxylate permease
TR_66854	-2.64158	delta phlp1 * LL down vs QM9414 * LL	2.46465e-05	-2.46747	delta gnb11 * LL down vs QM9414 * LL	5.20187e-05	-2.33305	delta gng1 * LL down vs QM9414 * LL	9.79612e-05	-2.48383	delta env1 * LL down vs QM9414 * LL	4.83306e-05		Monocarboxylate transporter
TR_54239	-2.32477	delta phlp1 * LL down vs QM9414 * LL	0.0117434	-3.35341	delta gnb11 * LL down vs QM9414 * LL	0.0009757	-3.02177	delta gng1 * LL down vs QM9414 * LL	0.00196764	-3.59672	delta env1 * LL down vs QM9414 * LL	0.000612444		Multicopper oxidases
TR_30144	-2.18229	delta phlp1 * LL down vs QM9414 * LL	0.00538976	-2.26567	delta gnb11 * LL down vs QM9414 * LL	0.0039362	-2.28303	delta gng1 * LL down vs QM9414 * LL	0.00369233	-2.61778	delta env1 * LL down vs QM9414 * LL	0.00118255		myo-inositol-1(or 4)-monophosphatase
TR_63006	-2.48126	delta phlp1 * LL down vs QM9414 * LL	2.36874e-05	-2.06117	delta gnb11 * LL down vs QM9414 * LL	0.000224238	-3.24164	delta gng1 * LL down vs QM9414 * LL	1.35779e-06	-2.24952	delta env1 * LL down vs QM9414 * LL	7.5649e-05		myo-inositol-1-monophosphatase
TR_59827	-2.52794	delta phlp1 * LL down vs QM9414 * LL	0.00555862	-2.69096	delta gnb11 * LL down vs QM9414 * LL	0.00358494	-2.37575	delta gng1 * LL down vs QM9414 * LL	0.00859221	-2.48371	delta env1 * LL down vs QM9414 * LL	0.00629198		N-acetyltransferase activity
TR_5894	-2.51204	delta phlp1 * LL down vs QM9414 * LL	9.20975e-05	-2.2789	delta gnb11 * LL down vs QM9414 * LL	0.000263579	-2.68698	delta gng1 * LL down vs QM9414 * LL	4.56802e-05	-2.50797	delta env1 * LL down vs QM9414 * LL	9.36912e-05		NAD-binding Rossmann fold oxidoreductase
TR_3447	-2.12945	delta phlp1 * LL down vs QM9414 * LL	0.000166771	-2.4968	delta gnb11 * LL down vs QM9414 * LL	2.50391e-05	-2.23071	delta gng1 * LL down vs QM9414 * LL	9.43512e-05	-2.38048	delta env1 * LL down vs QM9414 * LL	4.34836e-05		NADP-dependent alcohol dehydrogenase (class V)
TR_63397	-2.27041	delta phlp1 * LL down vs QM9414 * LL	0.000302107	-2.1808	delta gnb11 * LL down vs QM9414 * LL	0.000470934	-2.34626	delta gng1 * LL down vs QM9414 * LL	0.000211304	-2.0469	delta env1 * LL down vs QM9414 * LL	0.000958346		nitropropane dioxygenase-1
TR_65771	-2.58191	delta phlp1 * LL down vs QM9414 * LL	7.29313e-07	-2.66739	delta gnb11 * LL down vs QM9414 * LL	4.8798e-07	-2.57162	delta gng1 * LL down vs QM9414 * LL	7.66676e-07	-3.05935	delta env1 * LL down vs QM9414 * LL	9.92838e-08		Notchless-like WD40 repeat-containing protein
TR_76039	-2.18649	delta phlp1 * LL down vs QM9414 * LL	3.42645e-06	-2.21764	delta gnb11 * LL down vs QM9414 * LL	2.79575e-06	-2.22465	delta gng1 * LL down vs QM9414 * LL	2.67246e-06	-2.51631	delta env1 * LL down vs QM9414 * LL	5.00596e-07		N-terminal binuclear Zn cluster-containing protein
TR_106720	-2.42094	delta phlp1 * LL down vs QM9414 * LL	2.2747e-05	-2.70083	delta gnb11 * LL down vs QM9414 * LL	6.46318e-06	-2.54383	delta gng1 * LL down vs QM9414 * LL	1.27422e-05	-2.38944	delta env1 * LL down vs QM9414 * LL	2.6589e-05		N-terminal binuclear Zn cluster-containing/DNA binding domain-containing protein
TR_68662	-2.02612	delta phlp1 * LL down vs QM9414 * LL	0.00187606	-2.3227	delta gnb11 * LL down vs QM9414 * LL	0.000446174	-2.58799	delta gng1 * LL down vs QM9414 * LL	0.000149179	-2.89719	delta env1 * LL down vs QM9414 * LL	4.98617e-05		Peptidase A1, pepsin
TR_57575	-2.20528	delta phlp1 * LL down vs QM9414 * LL	0.016007	-2.5026	delta gnb11 * LL down vs QM9414 * LL	0.00673078	-2.68434	delta gng1 * LL down vs QM9414 * LL	0.00415286	-3.49077	delta env1 * LL down vs QM9414 * LL	0.000694119		Peptidase A4, scytalidopepsin B
TR_69426	-3.11893	delta phlp1 * LL down vs QM9414 * LL	8.63924e-06	-2.73792	delta gnb11 * LL down vs QM9414 * LL	3.15334e-05	-3.00944	delta gng1 * LL down vs QM9414 * LL	1.22209e-05	-2.77838	delta env1 * LL down vs QM9414 * LL	2.71421e-05		Peptidase S58, DmpA
TR_65106	-2.29257	delta phlp1 * LL down vs QM9414 * LL	0.00323941	-2.10074	delta gnb11 * LL down vs QM9414 * LL	0.00680536	-3.10831	delta gng1 * LL down vs QM9414 * LL	0.000260041	-3.02797	delta env1 * LL down vs QM9414 * LL	0.000320927		pfam00795, CN_hydrolase
TR_58848	-3.11569	delta phlp1 * LL down vs QM9414 * LL	0.002558	-3.52422	delta gnb11 * LL down vs QM9414 * LL	0.00116978	-3.11212	delta gng1 * LL down vs QM9414 * LL	0.00257675	-3.45505	delta env1 * LL down vs QM9414 * LL	0.00132575		pheromone response, mating-type determination, sex-specific proteins
TR_111890	-2.87931	delta phlp1 * LL down vs QM9414 * LL	0.00584529	-3.60329	delta gnb11 * LL down vs QM9414 * LL	0.0014926	-2.36039	delta gng1 * LL down vs QM9414 * LL	0.0195178	-4.41352	delta env1 * LL down vs QM9414 * LL	0.000446267		phosphate-repressible phosphate permease
TR_66753	-3.68777	delta phlp1 * LL down vs QM9414 * LL	0.000189726	-4.3926	delta gnb11 * LL down vs QM9414 * LL	5.62918e-05	-4.32882	delta gng1 * LL down vs QM9414 * LL	6.21663e-05	-4.7455	delta env1 * LL down vs QM9414 * LL	3.3559e-05		phytanoyl-CoA dioxygenase
TR_76682	-2.8497	delta phlp1 * LL down vs QM9414 * LL	9.45312e-05	-3.93985	delta gnb11 * LL down vs QM9414 * LL	5.65434e-06	-2.84011	delta gng1 * LL down vs QM9414 * LL	9.754e-05	-3.29069	delta env1 * LL down vs QM9414 * LL	2.58045e-05		Pleiotropic drug resistance proteins (PDR1-15), ABC superfamily
TR_82241	-2.35408	delta phlp1 * LL down vs QM9414 * LL	0.000160035	-2.63376	delta gnb11 * LL down vs QM9414 * LL	4.80836e-05	-2.46359	delta gng1 * LL down vs QM9414 * LL	9.76183e-05	-3.05024	delta env1 * LL down vs QM9414 * LL	1.09514e-05		protein containing a N-terminal binuclear Zn cluster and a DNA binding domain
TR_105823	-2.61421	delta phlp1 * LL down vs QM9414 * LL	3.47761e-06	-2.65347	delta gnb11 * LL down vs QM9414 * LL	2.92051e-06	-2.81202	delta gng1 * LL down vs QM9414 * LL	1.50351e-06	-2.73956	delta env1 * LL down vs QM9414 * LL	2.02059e-06		Proteins containing the FAD binding domain
TR_66726	-2.44159	delta phlp1 * LL down vs QM9414 * LL	0.00161993	-2.30727	delta gnb11 * LL down vs QM9414 * LL	0.00263837	-2.46136	delta gng1 * LL down vs QM9414 * LL	0.00151159	-2.27111	delta env1 * LL down vs QM9414 * LL	0.00302487		Proteins containing the FAD binding domain
TR_82041	-3.34085	delta phlp1 * LL down vs QM9414 * LL	0.00031334	-3.06734	delta gnb11 * LL down vs QM9414 * LL	0.000594331	-3.14362	delta gng1 * LL down vs QM9414 * LL	0.000493769	-3.32636	delta env1 * LL down vs QM9414 * LL	0.000323613		PTH11-type GPCRs
TR_67732	-3.43661	delta phlp1 * LL down vs QM9414 * LL	1.59508e-06	-3.27013	delta gnb11 * LL down vs QM9414 * LL	2.55827e-06	-3.1872	delta gng1 * LL down vs QM9414 * LL	3.28287e-06	-3.72827	delta env1 * LL down vs QM9414 * LL	7.54668e-07		putative ABC transporter
TR_69066	-2.41701	delta phlp1 * LL down vs QM9414 * LL	0.00134252	-2.63171	delta gnb11 * LL down vs QM9414 * LL	0.000635158	-2.71185	delta gng1 * LL down vs QM9414 * LL	0.000489538	-3.06422	delta env1 * LL down vs QM9414 * LL	0.000173277		putative alpha/beta hydrolase
TR_121417	-2.10532	delta phlp1 * LL down vs QM9414 * LL	0.0028858	-2.11748	delta gnb11 * LL down vs QM9414 * LL	0.00273059	-2.37806	delta gng1 * LL down vs QM9414 * LL	0.00090514	-3.04747	delta env1 * LL down vs QM9414 * LL	9.50153e-05		putative membrane associated protein (Magnaporthe)
TR_65114	-3.99117	delta phlp1 * LL down vs QM9414 * LL	5.18438e-05	-3.81331	delta gnb11 * LL down vs QM9414 * LL	7.2405e-05	-4.94766	delta gng1 * LL down vs QM9414 * LL	1.14766e-05	-4.43634	delta env1 * LL down vs QM9414 * LL	2.43444e-05		putative MFS drug efflux transporter
TR_70829	-2.16228	delta phlp1 * LL down vs QM9414 * LL	0.0010236	-2.04649	delta gnb11 * LL down vs QM9414 * LL	0.00182468	-2.29736	delta gng1 * LL down vs QM9414 * LL	0.000546319	-2.49786	delta env1 * LL down vs QM9414 * LL	0.000233919		putative MFS multidrug transporter
TR_105798	-2.3228	delta phlp1 * LL down vs QM9414 * LL	4.70375e-05	-2.58535	delta gnb11 * LL down vs QM9414 * LL	1.34955e-05	-2.43309	delta gng1 * LL down vs QM9414 * LL	2.71365e-05	-2.39609	delta env1 * LL down vs QM9414 * LL	3.24925e-05		putative MFS transporter
TR_106661	-2.66207	delta phlp1 * LL down vs QM9414 * LL	3.04004e-05	-2.53992	delta gnb11 * LL down vs QM9414 * LL	5.02417e-05	-2.39614	delta gng1 * LL down vs QM9414 * LL	9.52241e-05	-2.35023	delta env1 * LL down vs QM9414 * LL	0.000118194		putative peptidase
TR_112563	-2.75498	delta phlp1 * LL down vs QM9414 * LL	0.000671685	-3.07748	delta gnb11 * LL down vs QM9414 * LL	0.000271999	-2.56338	delta gng1 * LL down vs QM9414 * LL	0.0012252	-2.94638	delta env1 * LL down vs QM9414 * LL	0.00038693		putative α-ketoglutarate dependent dioxygenase
TR_107329	-6.73952	delta phlp1 * LL down vs QM9414 * LL	6.42874e-05	-3.79671	delta gnb11 * LL down vs QM9414 * LL	0.00153126	-5.51041	delta gng1 * LL down vs QM9414 * LL	0.000188069	-5.25026	delta env1 * LL down vs QM9414 * LL	0.000245049		Rac1 GTPase effector FRL
TR_3662	-2.24283	delta phlp1 * LL down vs QM9414 * LL	4.52808e-06	-2.7606	delta gnb11 * LL down vs QM9414 * LL	3.13548e-07	-2.35382	delta gng1 * LL down vs QM9414 * LL	2.3446e-06	-2.52002	delta env1 * LL down vs QM9414 * LL	9.62719e-07		regulatory factor Sgt1
TR_106649	-3.32623	delta phlp1 * LL down vs QM9414 * LL	0.00119375	-3.81082	delta gnb11 * LL down vs QM9414 * LL	0.000491545	-4.0663	delta gng1 * LL down vs QM9414 * LL	0.00032439	-4.17371	delta env1 * LL down vs QM9414 * LL	0.000274932		related to 3-hydroxyacyl-CoA dehydrogenase
TR_60419	-2.82851	delta phlp1 * LL down vs QM9414 * LL	0.000693875	-2.81788	delta gnb11 * LL down vs QM9414 * LL	0.000715209	-2.43105	delta gng1 * LL down vs QM9414 * LL	0.00238517	-2.88519	delta env1 * LL down vs QM9414 * LL	0.000591735		related to acid phosphatase
TR_65040	-2.66727	delta phlp1 * LL down vs QM9414 * LL	3.05131e-06	-2.18132	delta gnb11 * LL down vs QM9414 * LL	3.65969e-05	-2.62886	delta gng1 * LL down vs QM9414 * LL	3.61221e-06	-2.29864	delta env1 * LL down vs QM9414 * LL	1.85811e-05		related to cytochrome P450
TR_59838	-2.94381	delta phlp1 * LL down vs QM9414 * LL	5.11071e-08	-2.40053	delta gnb11 * LL down vs QM9414 * LL	6.59533e-07	-3.00341	delta gng1 * LL down vs QM9414 * LL	4.0578e-08	-3.23696	delta env1 * LL down vs QM9414 * LL	1.76373e-08		related to gamma-butyrobetaine hydroxylase subfamily
TR_69868	-2.29485	delta phlp1 * LL down vs QM9414 * LL	0.0030974	-2.56742	delta gnb11 * LL down vs QM9414 * LL	0.00119688	-2.69184	delta gng1 * LL down vs QM9414 * LL	0.000805577	-3.28866	delta env1 * LL down vs QM9414 * LL	0.000158321		related to GDP-mannose a-mannosyltransferases;Distant relative
TR_60467	-3.36212	delta phlp1 * LL down vs QM9414 * LL	0.000399613	-3.14205	delta gnb11 * LL down vs QM9414 * LL	0.000654653	-3.20991	delta gng1 * LL down vs QM9414 * LL	0.000559765	-3.77704	delta env1 * LL down vs QM9414 * LL	0.000174171		related to monocarboxylate transporter 4
TR_55681	-3.65044	delta phlp1 * LL down vs QM9414 * LL	0.0012678	-2.44682	delta gnb11 * LL down vs QM9414 * LL	0.0148272	-3.30979	delta gng1 * LL down vs QM9414 * LL	0.00230782	-3.63792	delta env1 * LL down vs QM9414 * LL	0.00129457		related to pterin-4-alpha-carbinolamine dehydratase
TR_62975	-2.13389	delta phlp1 * LL down vs QM9414 * LL	8.38143e-07	-2.32531	delta gnb11 * LL down vs QM9414 * LL	2.31412e-07	-2.57926	delta gng1 * LL down vs QM9414 * LL	5.54134e-08	-2.95983	delta env1 * LL down vs QM9414 * LL	9.93854e-09		related to rhodanese domain-containing protein
TR_71008	-2.96402	delta phlp1 * LL down vs QM9414 * LL	1.1485e-05	-2.14373	delta gnb11 * LL down vs QM9414 * LL	0.000377256	-2.73516	delta gng1 * LL down vs QM9414 * LL	2.59838e-05	-3.02852	delta env1 * LL down vs QM9414 * LL	9.28026e-06		related to siderophore iron transporter mirB
TR_105806	-2.65075	delta phlp1 * LL down vs QM9414 * LL	1.00974e-05	-2.67939	delta gnb11 * LL down vs QM9414 * LL	8.96e-06	-2.80262	delta gng1 * LL down vs QM9414 * LL	5.4779e-06	-3.1955	delta env1 * LL down vs QM9414 * LL	1.39946e-06		related to toxin biosynthesis protein
TR_112028	-2.37226	delta phlp1 * LL down vs QM9414 * LL	6.36694e-05	-2.48542	delta gnb11 * LL down vs QM9414 * LL	3.74546e-05	-2.55247	delta gng1 * LL down vs QM9414 * LL	2.7819e-05	-2.61109	delta env1 * LL down vs QM9414 * LL	2.16573e-05		releted to terpene synthase
TR_111541	-2.3745	delta phlp1 * LL down vs QM9414 * LL	3.23562e-05	-2.19535	delta gnb11 * LL down vs QM9414 * LL	8.42138e-05	-2.09663	delta gng1 * LL down vs QM9414 * LL	0.000150383	-2.72264	delta env1 * LL down vs QM9414 * LL	6.72921e-06		retinol dehydrogenase 13
TR_60585	-2.44078	delta phlp1 * LL down vs QM9414 * LL	0.000263419	-2.80741	delta gnb11 * LL down vs QM9414 * LL	6.59254e-05	-2.54066	delta gng1 * LL down vs QM9414 * LL	0.000175748	-2.42439	delta env1 * LL down vs QM9414 * LL	0.000282112		RNA polymerase III transcription factor subunit
TR_70127	-2.12543	delta phlp1 * LL down vs QM9414 * LL	0.0113586	-2.34928	delta gnb11 * LL down vs QM9414 * LL	0.00526987	-2.19632	delta gng1 * LL down vs QM9414 * LL	0.00883698	-2.40268	delta env1 * LL down vs QM9414 * LL	0.00443386		RTA1 domain-containing protein
TR_53025	-3.54946	delta phlp1 * LL down vs QM9414 * LL	0.00119049	-3.42728	delta gnb11 * LL down vs QM9414 * LL	0.00148301	-3.68448	delta gng1 * LL down vs QM9414 * LL	0.000943013	-4.46693	delta env1 * LL down vs QM9414 * LL	0.000289873		SAM-dependent methyltransferase
TR_124059	-4.21528	delta phlp1 * LL down vs QM9414 * LL	1.62178e-05	-2.51112	delta gnb11 * LL down vs QM9414 * LL	0.00107486	-5.08437	delta gng1 * LL down vs QM9414 * LL	4.24064e-06	-2.05946	delta env1 * LL down vs QM9414 * LL	0.00617325		secreted hypothetical protein, only in Magnaporthe and Chaetomium
TR_103009	-3.17696	delta phlp1 * LL down vs QM9414 * LL	0.00793292	-3.35332	delta gnb11 * LL down vs QM9414 * LL	0.00595111	-2.8534	delta gng1 * LL down vs QM9414 * LL	0.0140108	-4.7001	delta env1 * LL down vs QM9414 * LL	0.000997438		secreted, only in A. fumigatus
TR_40074	-3.27692	delta phlp1 * LL down vs QM9414 * LL	0.000312085	-2.09978	delta gnb11 * LL down vs QM9414 * LL	0.0101954	-2.64855	delta gng1 * LL down vs QM9414 * LL	0.00161528	-2.02455	delta env1 * LL down vs QM9414 * LL	0.0136019		sedoheptulose-1,7-bisphosphatase
TR_124330	-2.93406	delta phlp1 * LL down vs QM9414 * LL	0.00270122	-2.50489	delta gnb11 * LL down vs QM9414 * LL	0.00781053	-2.6791	delta gng1 * LL down vs QM9414 * LL	0.00497222	-2.46041	delta env1 * LL down vs QM9414 * LL	0.00880759		shares amino acid sequence identity with mitochondrial large ribosomal subunit L49 and contains conserved domain Img2. This family of proteins have been identified as part of the mitochondrial large ribosomal subunit in yeast.
TR_106516	-5.03697	delta phlp1 * LL down vs QM9414 * LL	3.92029e-06	-5.8339	delta gnb11 * LL down vs QM9414 * LL	1.44903e-06	-5.03285	delta gng1 * LL down vs QM9414 * LL	3.94269e-06	-6.30932	delta env1 * LL down vs QM9414 * LL	8.71244e-07		short chain dehydrogenase/reductase family
TR_112201	-2.61181	delta phlp1 * LL down vs QM9414 * LL	0.00025351	-2.60415	delta gnb11 * LL down vs QM9414 * LL	0.000260671	-2.16897	delta gng1 * LL down vs QM9414 * LL	0.00154682	-2.33166	delta env1 * LL down vs QM9414 * LL	0.00075704		short chain dehydrogenase/reductase SDR
TR_3287	-3.24114	delta phlp1 * LL down vs QM9414 * LL	0.00038016	-3.64611	delta gnb11 * LL down vs QM9414 * LL	0.000159394	-3.1353	delta gng1 * LL down vs QM9414 * LL	0.000488012	-3.0666	delta env1 * LL down vs QM9414 * LL	0.000577134		short-chain dehydrogenase
TR_71101	-2.18778	delta phlp1 * LL down vs QM9414 * LL	0.00574704	-2.82768	delta gnb11 * LL down vs QM9414 * LL	0.000702056	-2.32979	delta gng1 * LL down vs QM9414 * LL	0.00341604	-2.3618	delta env1 * LL down vs QM9414 * LL	0.00305198		Shows greatest similarity to bacterial enoyl-CoA hydratase/isomerases (possible contaminant?).
TR_64951	-2.57184	delta phlp1 * LL down vs QM9414 * LL	0.00089373	-2.1175	delta gnb11 * LL down vs QM9414 * LL	0.00491556	-2.50009	delta gng1 * LL down vs QM9414 * LL	0.00114206	-2.92034	delta env1 * LL down vs QM9414 * LL	0.000302975		similar to oxidoreductase
TR_65021	-2.72662	delta phlp1 * LL down vs QM9414 * LL	6.70828e-05	-2.77905	delta gnb11 * LL down vs QM9414 * LL	5.56057e-05	-2.25989	delta gng1 * LL down vs QM9414 * LL	0.00046188	-2.37964	delta env1 * LL down vs QM9414 * LL	0.000267989		similar to oxidoreductase, short-chain dehydrogenase/reductase family
TR_61692	-2.37446	delta phlp1 * LL down vs QM9414 * LL	0.00585791	-2.6571	delta gnb11 * LL down vs QM9414 * LL	0.0025315	-2.00271	delta gng1 * LL down vs QM9414 * LL	0.0206953	-3.12716	delta env1 * LL down vs QM9414 * LL	0.000762918		Subunit of the condensin complex; required for establishment and maintenance of chromosome condensation, chromosome segregation and chromatin binding of the condensin complex; required for clustering of tRNA genes at the nucleolus
TR_2076	-2.23358	delta phlp1 * LL down vs QM9414 * LL	3.95954e-07	-2.10853	delta gnb11 * LL down vs QM9414 * LL	9.58964e-07	-2.24095	delta gng1 * LL down vs QM9414 * LL	3.76934e-07	-2.14614	delta env1 * LL down vs QM9414 * LL	7.27403e-07		sulfite transporter ssu1 or dicarboxylate transporter, 9 TMs
TR_103470	-3.03571	delta phlp1 * LL down vs QM9414 * LL	5.28892e-05	-2.51	delta gnb11 * LL down vs QM9414 * LL	0.000315706	-2.9168	delta gng1 * LL down vs QM9414 * LL	7.61738e-05	-3.0289	delta env1 * LL down vs QM9414 * LL	5.39765e-05		suppressor of ascus-dominance-1
TR_110901	-3.14614	delta phlp1 * LL down vs QM9414 * LL	0.000580279	-2.17234	delta gnb11 * LL down vs QM9414 * LL	0.00968938	-2.1549	delta gng1 * LL down vs QM9414 * LL	0.010305	-2.9909	delta env1 * LL down vs QM9414 * LL	0.000846145		This domain is found in a number of fungal transcription factors including transcriptional activator xlnR, yeast regulatory protein GAL4, and other transcription proteins regulating a variety of cellular and metabolic processes
TR_1673	-2.03934	delta phlp1 * LL down vs QM9414 * LL	1.14351e-05	-2.03376	delta gnb11 * LL down vs QM9414 * LL	1.1921e-05	-2.05423	delta gng1 * LL down vs QM9414 * LL	1.02427e-05	-3.24657	delta env1 * LL down vs QM9414 * LL	3.01509e-08		translation initiation factor 4E
TR_82014	-3.406	delta phlp1 * LL down vs QM9414 * LL	7.87863e-05	-3.04465	delta gnb11 * LL down vs QM9414 * LL	0.000197032	-3.0628	delta gng1 * LL down vs QM9414 * LL	0.000187533	-3.11357	delta env1 * LL down vs QM9414 * LL	0.000163654		Transmembrane amino acid transporter protein
TR_4171	-2.50887	delta phlp1 * LL down vs QM9414 * LL	0.000612243	-2.00008	delta gnb11 * LL down vs QM9414 * LL	0.00514752	-2.43274	delta gng1 * LL down vs QM9414 * LL	0.000813693	-3.72647	delta env1 * LL down vs QM9414 * LL	2.01052e-05		TRE4171, hypothetical calcium transporter
TR_109276	-2.35341	delta phlp1 * LL down vs QM9414 * LL	0.00261248	-3.11107	delta gnb11 * LL down vs QM9414 * LL	0.000260447	-2.84475	delta gng1 * LL down vs QM9414 * LL	0.000537381	-2.60414	delta env1 * LL down vs QM9414 * LL	0.00111562		Tripeptidyl peptidase II
TR_66437	-2.73026	delta phlp1 * LL down vs QM9414 * LL	4.20157e-06	-2.74885	delta gnb11 * LL down vs QM9414 * LL	3.89501e-06	-3.07758	delta gng1 * LL down vs QM9414 * LL	1.15409e-06	-4.25826	delta env1 * LL down vs QM9414 * LL	5.31636e-08		tRNA (adenine-N(1)-)-methyltransferase
TR_102855	-3.78201	delta phlp1 * LL down vs QM9414 * LL	3.32498e-05	-2.22192	delta gnb11 * LL down vs QM9414 * LL	0.00293594	-3.84547	delta gng1 * LL down vs QM9414 * LL	2.92402e-05	-2.79526	delta env1 * LL down vs QM9414 * LL	0.000391987		tRNA methyltransferase
TR_64049	-2.84081	delta phlp1 * LL down vs QM9414 * LL	4.48853e-05	-4.44849	delta gnb11 * LL down vs QM9414 * LL	8.74833e-07	-2.12704	delta gng1 * LL down vs QM9414 * LL	0.000885265	-17.2015	delta env1 * LL down vs QM9414 * LL	2.46245e-10		Uncharacterized conserved protein
TR_120365	-2.70208	delta phlp1 * LL down vs QM9414 * LL	0.00340983	-2.22625	delta gnb11 * LL down vs QM9414 * LL	0.0132986	-2.76543	delta gng1 * LL down vs QM9414 * LL	0.00289734	-3.34921	delta env1 * LL down vs QM9414 * LL	0.000765345		unique basic leucine zipper protein
TR_56700	-7.32605	delta phlp1 * LL down vs QM9414 * LL	1.56737e-05	-5.32332	delta gnb11 * LL down vs QM9414 * LL	9.34354e-05	-6.60389	delta gng1 * LL down vs QM9414 * LL	2.75504e-05	-7.60385	delta env1 * LL down vs QM9414 * LL	1.28517e-05		unknown
TR_108975	-7.05128	delta phlp1 * LL down vs QM9414 * LL	0.000980841	-6.12197	delta gnb11 * LL down vs QM9414 * LL	0.00176728	-6.78508	delta gng1 * LL down vs QM9414 * LL	0.0011506	-6.80361	delta env1 * LL down vs QM9414 * LL	0.00113764		unknown
TR_104425	-6.5311	delta phlp1 * LL down vs QM9414 * LL	0.00319647	-5.44516	delta gnb11 * LL down vs QM9414 * LL	0.00633649	-4.28744	delta gng1 * LL down vs QM9414 * LL	0.0155123	-4.68473	delta env1 * LL down vs QM9414 * LL	0.0111463		unknown
TR_109304	-4.60364	delta phlp1 * LL down vs QM9414 * LL	0.00100236	-5.14507	delta gnb11 * LL down vs QM9414 * LL	0.000559313	-3.91536	delta gng1 * LL down vs QM9414 * LL	0.00237623	-3.21819	delta env1 * LL down vs QM9414 * LL	0.00683364		unknown
TR_106475	-4.37038	delta phlp1 * LL down vs QM9414 * LL	0.00147758	-4.65793	delta gnb11 * LL down vs QM9414 * LL	0.00105852	-4.10336	delta gng1 * LL down vs QM9414 * LL	0.00205945	-3.88636	delta env1 * LL down vs QM9414 * LL	0.00274526		unknown
TR_109560	-4.29267	delta phlp1 * LL down vs QM9414 * LL	9.67699e-05	-4.43319	delta gnb11 * LL down vs QM9414 * LL	7.8149e-05	-3.59549	delta gng1 * LL down vs QM9414 * LL	0.000324251	-5.08933	delta env1 * LL down vs QM9414 * LL	3.19697e-05		unknown
TR_109237	-4.29155	delta phlp1 * LL down vs QM9414 * LL	8.96844e-05	-4.03422	delta gnb11 * LL down vs QM9414 * LL	0.000136179	-3.29463	delta gng1 * LL down vs QM9414 * LL	0.000560604	-4.4785	delta env1 * LL down vs QM9414 * LL	6.75221e-05		unknown
TR_71125	-4.27768	delta phlp1 * LL down vs QM9414 * LL	2.36625e-07	-4.26806	delta gnb11 * LL down vs QM9414 * LL	2.41129e-07	-4.3924	delta gng1 * LL down vs QM9414 * LL	1.8991e-07	-3.65658	delta env1 * LL down vs QM9414 * LL	9.28476e-07		unknown
TR_110797	-4.15701	delta phlp1 * LL down vs QM9414 * LL	0.000103592	-4.33283	delta gnb11 * LL down vs QM9414 * LL	7.83327e-05	-3.65436	delta gng1 * LL down vs QM9414 * LL	0.000252236	-5.08555	delta env1 * LL down vs QM9414 * LL	2.74229e-05		unknown
TR_104458	-4.07268	delta phlp1 * LL down vs QM9414 * LL	5.97948e-05	-2.36634	delta gnb11 * LL down vs QM9414 * LL	0.00378096	-4.09418	delta gng1 * LL down vs QM9414 * LL	5.75989e-05	-2.58644	delta env1 * LL down vs QM9414 * LL	0.00186017		unknown
TR_112396	-4.03733	delta phlp1 * LL down vs QM9414 * LL	1.72615e-06	-3.6044	delta gnb11 * LL down vs QM9414 * LL	4.53229e-06	-3.66494	delta gng1 * LL down vs QM9414 * LL	3.92046e-06	-3.63329	delta env1 * LL down vs QM9414 * LL	4.22742e-06		unknown
TR_53282	-4.03675	delta phlp1 * LL down vs QM9414 * LL	0.000938488	-3.63292	delta gnb11 * LL down vs QM9414 * LL	0.00174045	-3.56012	delta gng1 * LL down vs QM9414 * LL	0.00196124	-4.7934	delta env1 * LL down vs QM9414 * LL	0.000349813		unknown
TR_105336	-4.00474	delta phlp1 * LL down vs QM9414 * LL	2.97643e-05	-3.02926	delta gnb11 * LL down vs QM9414 * LL	0.000264885	-4.52162	delta gng1 * LL down vs QM9414 * LL	1.22577e-05	-3.23025	delta env1 * LL down vs QM9414 * LL	0.000157397		unknown
TR_67866	-3.98837	delta phlp1 * LL down vs QM9414 * LL	0.00236904	-4.45097	delta gnb11 * LL down vs QM9414 * LL	0.00132795	-4.77675	delta gng1 * LL down vs QM9414 * LL	0.00091792	-4.49949	delta env1 * LL down vs QM9414 * LL	0.00125454		unknown
TR_5182	-3.98318	delta phlp1 * LL down vs QM9414 * LL	2.46185e-07	-2.16851	delta gnb11 * LL down vs QM9414 * LL	0.000140819	-3.26515	delta gng1 * LL down vs QM9414 * LL	1.55813e-06	-5.58782	delta env1 * LL down vs QM9414 * LL	1.60505e-08		unknown
TR_68274	-3.95636	delta phlp1 * LL down vs QM9414 * LL	0.000591762	-3.5658	delta gnb11 * LL down vs QM9414 * LL	0.00112975	-4.00834	delta gng1 * LL down vs QM9414 * LL	0.000546031	-3.71032	delta env1 * LL down vs QM9414 * LL	0.000881246		unknown
TR_108155	-3.93369	delta phlp1 * LL down vs QM9414 * LL	0.000164807	-3.44035	delta gnb11 * LL down vs QM9414 * LL	0.000419069	-3.60021	delta gng1 * LL down vs QM9414 * LL	0.000304403	-3.8687	delta env1 * LL down vs QM9414 * LL	0.000184772		unknown
TR_104556	-3.91626	delta phlp1 * LL down vs QM9414 * LL	4.59624e-05	-3.9298	delta gnb11 * LL down vs QM9414 * LL	4.48003e-05	-3.30399	delta gng1 * LL down vs QM9414 * LL	0.000168239	-3.43496	delta env1 * LL down vs QM9414 * LL	0.000124274		unknown
TR_108874	-3.91049	delta phlp1 * LL down vs QM9414 * LL	0.00871895	-3.1278	delta gnb11 * LL down vs QM9414 * LL	0.0232462	-4.9463	delta gng1 * LL down vs QM9414 * LL	0.00307111	-5.90751	delta env1 * LL down vs QM9414 * LL	0.00140266		unknown
TR_111170	-3.75994	delta phlp1 * LL down vs QM9414 * LL	0.000482255	-3.10711	delta gnb11 * LL down vs QM9414 * LL	0.00170775	-3.37564	delta gng1 * LL down vs QM9414 * LL	0.000981123	-4.18958	delta env1 * LL down vs QM9414 * LL	0.00023999		unknown
TR_63435	-3.75583	delta phlp1 * LL down vs QM9414 * LL	6.68789e-06	-4.33028	delta gnb11 * LL down vs QM9414 * LL	2.11386e-06	-3.20471	delta gng1 * LL down vs QM9414 * LL	2.63797e-05	-4.61148	delta env1 * LL down vs QM9414 * LL	1.29947e-06		unknown
TR_108384	-3.74759	delta phlp1 * LL down vs QM9414 * LL	0.00482803	-3.48714	delta gnb11 * LL down vs QM9414 * LL	0.00693828	-3.97898	delta gng1 * LL down vs QM9414 * LL	0.0035712	-4.56214	delta env1 * LL down vs QM9414 * LL	0.00179917		unknown
TR_65583	-3.73958	delta phlp1 * LL down vs QM9414 * LL	7.30507e-05	-4.50912	delta gnb11 * LL down vs QM9414 * LL	1.87789e-05	-3.36921	delta gng1 * LL down vs QM9414 * LL	0.000161566	-3.82638	delta env1 * LL down vs QM9414 * LL	6.15586e-05		unknown
TR_110323	-3.73423	delta phlp1 * LL down vs QM9414 * LL	5.75977e-05	-3.35928	delta gnb11 * LL down vs QM9414 * LL	0.00013052	-3.25672	delta gng1 * LL down vs QM9414 * LL	0.000166747	-3.48529	delta env1 * LL down vs QM9414 * LL	9.78703e-05		unknown
TR_70838	-3.7053	delta phlp1 * LL down vs QM9414 * LL	0.00103245	-4.06165	delta gnb11 * LL down vs QM9414 * LL	0.000589637	-3.89922	delta gng1 * LL down vs QM9414 * LL	0.000755586	-5.60792	delta env1 * LL down vs QM9414 * LL	8.88578e-05		unknown
TR_59065	-3.70061	delta phlp1 * LL down vs QM9414 * LL	0.000122322	-2.21616	delta gnb11 * LL down vs QM9414 * LL	0.00649406	-2.86294	delta gng1 * LL down vs QM9414 * LL	0.000853036	-2.58739	delta env1 * LL down vs QM9414 * LL	0.00189043		unknown
TR_104067	-3.67588	delta phlp1 * LL down vs QM9414 * LL	3.42411e-05	-3.69231	delta gnb11 * LL down vs QM9414 * LL	3.30559e-05	-2.92759	delta gng1 * LL down vs QM9414 * LL	0.000222948	-3.19512	delta env1 * LL down vs QM9414 * LL	0.00010668		unknown
TR_102780	-3.6743	delta phlp1 * LL down vs QM9414 * LL	0.00336557	-2.34457	delta gnb11 * LL down vs QM9414 * LL	0.0367929	-3.15073	delta gng1 * LL down vs QM9414 * LL	0.00770323	-3.2035	delta env1 * LL down vs QM9414 * LL	0.00704439		unknown
TR_121337	-3.67303	delta phlp1 * LL down vs QM9414 * LL	0.000711658	-4.22839	delta gnb11 * LL down vs QM9414 * LL	0.000291888	-4.43871	delta gng1 * LL down vs QM9414 * LL	0.000215943	-4.03081	delta env1 * LL down vs QM9414 * LL	0.000394068		unknown
TR_102773	-3.6516	delta phlp1 * LL down vs QM9414 * LL	2.66675e-05	-3.62883	delta gnb11 * LL down vs QM9414 * LL	2.80454e-05	-3.99017	delta gng1 * LL down vs QM9414 * LL	1.32288e-05	-4.02139	delta env1 * LL down vs QM9414 * LL	1.24525e-05		unknown
TR_103135	-3.64831	delta phlp1 * LL down vs QM9414 * LL	0.000163769	-3.88555	delta gnb11 * LL down vs QM9414 * LL	0.000104138	-3.1221	delta gng1 * LL down vs QM9414 * LL	0.00051854	-3.78469	delta env1 * LL down vs QM9414 * LL	0.00012568		unknown
TR_111955	-3.6422	delta phlp1 * LL down vs QM9414 * LL	0.000649215	-3.17552	delta gnb11 * LL down vs QM9414 * LL	0.00160054	-3.28766	delta gng1 * LL down vs QM9414 * LL	0.0012716	-3.5131	delta env1 * LL down vs QM9414 * LL	0.000821729		unknown
TR_109075	-3.61995	delta phlp1 * LL down vs QM9414 * LL	0.000200854	-3.09617	delta gnb11 * LL down vs QM9414 * LL	0.000631768	-3.41286	delta gng1 * LL down vs QM9414 * LL	0.000307802	-2.84119	delta env1 * LL down vs QM9414 * LL	0.00120621		unknown
TR_109367	-3.61983	delta phlp1 * LL down vs QM9414 * LL	0.000305798	-3.23522	delta gnb11 * LL down vs QM9414 * LL	0.000675636	-3.54206	delta gng1 * LL down vs QM9414 * LL	0.000355905	-3.55131	delta env1 * LL down vs QM9414 * LL	0.000349468		unknown
TR_104368	-3.61368	delta phlp1 * LL down vs QM9414 * LL	0.000202354	-3.37838	delta gnb11 * LL down vs QM9414 * LL	0.000329915	-3.26481	delta gng1 * LL down vs QM9414 * LL	0.000424193	-3.77991	delta env1 * LL down vs QM9414 * LL	0.000146688		unknown
TR_120215	-3.61211	delta phlp1 * LL down vs QM9414 * LL	3.87991e-06	-5.46049	delta gnb11 * LL down vs QM9414 * LL	1.43965e-07	-3.01688	delta gng1 * LL down vs QM9414 * LL	2.01968e-05	-2.78781	delta env1 * LL down vs QM9414 * LL	4.35657e-05		unknown
TR_105206	-3.59551	delta phlp1 * LL down vs QM9414 * LL	6.808e-05	-3.28861	delta gnb11 * LL down vs QM9414 * LL	0.000137307	-2.95894	delta gng1 * LL down vs QM9414 * LL	0.000323237	-2.46494	delta env1 * LL down vs QM9414 * LL	0.00150286		unknown
TR_109489	-3.58698	delta phlp1 * LL down vs QM9414 * LL	2.43326e-06	-3.82679	delta gnb11 * LL down vs QM9414 * LL	1.37549e-06	-3.02509	delta gng1 * LL down vs QM9414 * LL	1.19693e-05	-3.53414	delta env1 * LL down vs QM9414 * LL	2.78058e-06		unknown
TR_109199	-3.58502	delta phlp1 * LL down vs QM9414 * LL	0.00172557	-2.98212	delta gnb11 * LL down vs QM9414 * LL	0.00520802	-2.81954	delta gng1 * LL down vs QM9414 * LL	0.00729719	-2.57613	delta env1 * LL down vs QM9414 * LL	0.0125367		unknown
TR_58672	-3.58266	delta phlp1 * LL down vs QM9414 * LL	0.000205981	-3.20065	delta gnb11 * LL down vs QM9414 * LL	0.000471272	-3.46553	delta gng1 * LL down vs QM9414 * LL	0.000262269	-3.40486	delta env1 * LL down vs QM9414 * LL	0.000298441		unknown
TR_106869	-3.57507	delta phlp1 * LL down vs QM9414 * LL	0.0103502	-3.76177	delta gnb11 * LL down vs QM9414 * LL	0.00818679	-2.99158	delta gng1 * LL down vs QM9414 * LL	0.0233177	-3.79838	delta env1 * LL down vs QM9414 * LL	0.007829		unknown
TR_109320	-3.56369	delta phlp1 * LL down vs QM9414 * LL	0.00023137	-3.92325	delta gnb11 * LL down vs QM9414 * LL	0.000116767	-3.24675	delta gng1 * LL down vs QM9414 * LL	0.000456215	-2.87915	delta env1 * LL down vs QM9414 * LL	0.00111834		unknown
TR_110902	-3.56194	delta phlp1 * LL down vs QM9414 * LL	0.00157953	-3.41108	delta gnb11 * LL down vs QM9414 * LL	0.00205364	-3.10036	delta gng1 * LL down vs QM9414 * LL	0.00367691	-4.38911	delta env1 * LL down vs QM9414 * LL	0.000454239		unknown
TR_105912	-3.54583	delta phlp1 * LL down vs QM9414 * LL	2.57504e-06	-3.32228	delta gnb11 * LL down vs QM9414 * LL	4.67945e-06	-2.74792	delta gng1 * LL down vs QM9414 * LL	2.99554e-05	-3.11241	delta env1 * LL down vs QM9414 * LL	8.68598e-06		unknown
TR_107502	-3.54005	delta phlp1 * LL down vs QM9414 * LL	0.000180427	-3.84586	delta gnb11 * LL down vs QM9414 * LL	9.86434e-05	-2.98529	delta gng1 * LL down vs QM9414 * LL	0.000652043	-3.86857	delta env1 * LL down vs QM9414 * LL	9.45523e-05		unknown
TR_110271	-3.5394	delta phlp1 * LL down vs QM9414 * LL	5.58385e-08	-3.73614	delta gnb11 * LL down vs QM9414 * LL	3.29935e-08	-4.28178	delta gng1 * LL down vs QM9414 * LL	9.43122e-09	-3.54635	delta env1 * LL down vs QM9414 * LL	5.47663e-08		unknown
TR_67607	-3.5258	delta phlp1 * LL down vs QM9414 * LL	0.00017121	-2.90722	delta gnb11 * LL down vs QM9414 * LL	0.000743588	-2.95905	delta gng1 * LL down vs QM9414 * LL	0.000648173	-2.73149	delta env1 * LL down vs QM9414 * LL	0.00121169		unknown
TR_109934	-3.52183	delta phlp1 * LL down vs QM9414 * LL	0.00709168	-2.63414	delta gnb11 * LL down vs QM9414 * LL	0.0295176	-3.54134	delta gng1 * LL down vs QM9414 * LL	0.00689947	-2.6534	delta env1 * LL down vs QM9414 * LL	0.028502		unknown
TR_32639	-3.48851	delta phlp1 * LL down vs QM9414 * LL	0.000576761	-3.20298	delta gnb11 * LL down vs QM9414 * LL	0.00103604	-3.18716	delta gng1 * LL down vs QM9414 * LL	0.00107212	-5.90972	delta env1 * LL down vs QM9414 * LL	1.98387e-05		unknown
TR_102864	-3.43395	delta phlp1 * LL down vs QM9414 * LL	0.00138731	-3.30277	delta gnb11 * LL down vs QM9414 * LL	0.00177564	-3.65422	delta gng1 * LL down vs QM9414 * LL	0.000937937	-3.84321	delta env1 * LL down vs QM9414 * LL	0.000684592		unknown
TR_2343	-3.42503	delta phlp1 * LL down vs QM9414 * LL	0.000544314	-2.78931	delta gnb11 * LL down vs QM9414 * LL	0.00232195	-2.94455	delta gng1 * LL down vs QM9414 * LL	0.0015771	-3.34683	delta env1 * LL down vs QM9414 * LL	0.000639223		unknown
TR_110078	-3.42316	delta phlp1 * LL down vs QM9414 * LL	0.000155927	-3.33751	delta gnb11 * LL down vs QM9414 * LL	0.000189426	-3.54599	delta gng1 * LL down vs QM9414 * LL	0.000119232	-4.7008	delta env1 * LL down vs QM9414 * LL	1.54991e-05		unknown
TR_102467	-3.41993	delta phlp1 * LL down vs QM9414 * LL	0.000138839	-3.50872	delta gnb11 * LL down vs QM9414 * LL	0.00011401	-3.55779	delta gng1 * LL down vs QM9414 * LL	0.000102533	-4.24557	delta env1 * LL down vs QM9414 * LL	2.76815e-05		unknown
TR_54789	-3.40311	delta phlp1 * LL down vs QM9414 * LL	9.3436e-05	-3.11222	delta gnb11 * LL down vs QM9414 * LL	0.000192013	-3.52093	delta gng1 * LL down vs QM9414 * LL	7.14064e-05	-3.36721	delta env1 * LL down vs QM9414 * LL	0.000101666		unknown
TR_111205	-3.3916	delta phlp1 * LL down vs QM9414 * LL	0.00207579	-3.7406	delta gnb11 * LL down vs QM9414 * LL	0.00114569	-3.1047	delta gng1 * LL down vs QM9414 * LL	0.00356454	-4.61554	delta env1 * LL down vs QM9414 * LL	0.000328933		unknown
TR_67707	-3.39049	delta phlp1 * LL down vs QM9414 * LL	0.00137158	-3.27744	delta gnb11 * LL down vs QM9414 * LL	0.00170453	-3.00803	delta gng1 * LL down vs QM9414 * LL	0.0029631	-3.81008	delta env1 * LL down vs QM9414 * LL	0.000654335		unknown
TR_110966	-3.37889	delta phlp1 * LL down vs QM9414 * LL	0.00380043	-2.3763	delta gnb11 * LL down vs QM9414 * LL	0.0273905	-2.95105	delta gng1 * LL down vs QM9414 * LL	0.00817454	-2.66328	delta env1 * LL down vs QM9414 * LL	0.0145594		unknown
TR_108182	-3.37066	delta phlp1 * LL down vs QM9414 * LL	0.00120465	-3.19834	delta gnb11 * LL down vs QM9414 * LL	0.00169771	-2.80976	delta gng1 * LL down vs QM9414 * LL	0.00398921	-2.29003	delta env1 * LL down vs QM9414 * LL	0.0153913		unknown
TR_107146	-3.35067	delta phlp1 * LL down vs QM9414 * LL	0.00140959	-3.41196	delta gnb11 * LL down vs QM9414 * LL	0.00125448	-3.27842	delta gng1 * LL down vs QM9414 * LL	0.0016223	-5.19996	delta env1 * LL down vs QM9414 * LL	9.25794e-05		unknown
TR_102386	-3.33111	delta phlp1 * LL down vs QM9414 * LL	0.00248407	-3.90613	delta gnb11 * LL down vs QM9414 * LL	0.000954181	-3.14721	delta gng1 * LL down vs QM9414 * LL	0.0035055	-3.54628	delta env1 * LL down vs QM9414 * LL	0.00170216		unknown
TR_105290	-3.27805	delta phlp1 * LL down vs QM9414 * LL	7.7207e-05	-3.02312	delta gnb11 * LL down vs QM9414 * LL	0.000152504	-3.24671	delta gng1 * LL down vs QM9414 * LL	8.36192e-05	-2.51188	delta env1 * LL down vs QM9414 * LL	0.000773759		unknown
TR_112147	-3.25762	delta phlp1 * LL down vs QM9414 * LL	0.000189056	-2.95852	delta gnb11 * LL down vs QM9414 * LL	0.000407503	-3.35395	delta gng1 * LL down vs QM9414 * LL	0.000150474	-3.30019	delta env1 * LL down vs QM9414 * LL	0.000170734		unknown
TR_69928	-3.25303	delta phlp1 * LL down vs QM9414 * LL	5.24426e-06	-2.40986	delta gnb11 * LL down vs QM9414 * LL	0.00011166	-2.37758	delta gng1 * LL down vs QM9414 * LL	0.00012947	-3.44682	delta env1 * LL down vs QM9414 * LL	3.05927e-06		unknown
TR_109357	-3.23936	delta phlp1 * LL down vs QM9414 * LL	6.06253e-05	-3.78194	delta gnb11 * LL down vs QM9414 * LL	1.69102e-05	-3.68855	delta gng1 * LL down vs QM9414 * LL	2.06739e-05	-2.98054	delta env1 * LL down vs QM9414 * LL	0.000124302		unknown
TR_106512	-3.2209	delta phlp1 * LL down vs QM9414 * LL	4.60395e-05	-2.84708	delta gnb11 * LL down vs QM9414 * LL	0.000137526	-2.72108	delta gng1 * LL down vs QM9414 * LL	0.000208067	-3.60397	delta env1 * LL down vs QM9414 * LL	1.77704e-05		unknown
TR_58774	-3.20541	delta phlp1 * LL down vs QM9414 * LL	9.43823e-06	-2.84734	delta gnb11 * LL down vs QM9414 * LL	2.954e-05	-3.89637	delta gng1 * LL down vs QM9414 * LL	1.65147e-06	-3.22002	delta env1 * LL down vs QM9414 * LL	9.04537e-06		unknown
TR_112660	-3.18721	delta phlp1 * LL down vs QM9414 * LL	1.16226e-06	-2.31582	delta gnb11 * LL down vs QM9414 * LL	4.01985e-05	-2.61514	delta gng1 * LL down vs QM9414 * LL	9.64738e-06	-2.09371	delta env1 * LL down vs QM9414 * LL	0.000141638		unknown
TR_61858	-3.16296	delta phlp1 * LL down vs QM9414 * LL	6.90227e-06	-2.52982	delta gnb11 * LL down vs QM9414 * LL	6.64473e-05	-2.92735	delta gng1 * LL down vs QM9414 * LL	1.47093e-05	-2.37357	delta env1 * LL down vs QM9414 * LL	0.000132745		unknown
TR_105379	-3.15372	delta phlp1 * LL down vs QM9414 * LL	0.000347143	-2.96049	delta gnb11 * LL down vs QM9414 * LL	0.000568034	-2.81668	delta gng1 * LL down vs QM9414 * LL	0.00084133	-2.79649	delta env1 * LL down vs QM9414 * LL	0.000890756		unknown
TR_110329	-3.14683	delta phlp1 * LL down vs QM9414 * LL	0.000153938	-2.92659	delta gnb11 * LL down vs QM9414 * LL	0.000281381	-3.00924	delta gng1 * LL down vs QM9414 * LL	0.000222879	-2.84333	delta env1 * LL down vs QM9414 * LL	0.000358973		unknown
TR_123431	-3.14486	delta phlp1 * LL down vs QM9414 * LL	0.000261065	-3.15546	delta gnb11 * LL down vs QM9414 * LL	0.000254201	-3.48776	delta gng1 * LL down vs QM9414 * LL	0.000116419	-2.72581	delta env1 * LL down vs QM9414 * LL	0.000827472		unknown
TR_123797	-3.14443	delta phlp1 * LL down vs QM9414 * LL	5.74588e-05	-2.42704	delta gnb11 * LL down vs QM9414 * LL	0.000615117	-2.93101	delta gng1 * LL down vs QM9414 * LL	0.000107075	-21.1203	delta env1 * LL down vs QM9414 * LL	4.63572e-10		unknown
TR_110891	-3.14239	delta phlp1 * LL down vs QM9414 * LL	0.00109416	-2.53884	delta gnb11 * LL down vs QM9414 * LL	0.0049407	-2.91515	delta gng1 * LL down vs QM9414 * LL	0.00185348	-3.25409	delta env1 * LL down vs QM9414 * LL	0.000857846		unknown
TR_119857	-3.14155	delta phlp1 * LL down vs QM9414 * LL	0.00210594	-4.04889	delta gnb11 * LL down vs QM9414 * LL	0.000416443	-4.20328	delta gng1 * LL down vs QM9414 * LL	0.000329828	-4.90698	delta env1 * LL down vs QM9414 * LL	0.000128218		unknown
TR_69613	-3.13938	delta phlp1 * LL down vs QM9414 * LL	3.0236e-07	-3.62886	delta gnb11 * LL down vs QM9414 * LL	6.9926e-08	-3.4536	delta gng1 * LL down vs QM9414 * LL	1.13628e-07	-2.90014	delta env1 * LL down vs QM9414 * LL	7.14329e-07		unknown
TR_111318	-3.13237	delta phlp1 * LL down vs QM9414 * LL	7.39333e-05	-2.98487	delta gnb11 * LL down vs QM9414 * LL	0.000112587	-3.50274	delta gng1 * LL down vs QM9414 * LL	2.87167e-05	-3.38671	delta env1 * LL down vs QM9414 * LL	3.8026e-05		unknown
TR_112030	-3.12931	delta phlp1 * LL down vs QM9414 * LL	0.0219618	-2.79621	delta gnb11 * LL down vs QM9414 * LL	0.0358061	-3.25119	delta gng1 * LL down vs QM9414 * LL	0.0185625	-5.9544	delta env1 * LL down vs QM9414 * LL	0.00124264		unknown
TR_60825	-3.128	delta phlp1 * LL down vs QM9414 * LL	0.000119455	-2.2887	delta gnb11 * LL down vs QM9414 * LL	0.00186445	-2.41603	delta gng1 * LL down vs QM9414 * LL	0.00114094	-2.5356	delta env1 * LL down vs QM9414 * LL	0.00073931		unknown
TR_103597	-3.10252	delta phlp1 * LL down vs QM9414 * LL	0.000561766	-2.59862	delta gnb11 * LL down vs QM9414 * LL	0.0021807	-2.88151	delta gng1 * LL down vs QM9414 * LL	0.00098404	-2.48745	delta env1 * LL down vs QM9414 * LL	0.00306275		unknown
TR_59763	-3.09294	delta phlp1 * LL down vs QM9414 * LL	4.65904e-05	-3.9767	delta gnb11 * LL down vs QM9414 * LL	5.48506e-06	-3.46199	delta gng1 * LL down vs QM9414 * LL	1.73513e-05	-3.58302	delta env1 * LL down vs QM9414 * LL	1.29585e-05		unknown
TR_109231	-3.08497	delta phlp1 * LL down vs QM9414 * LL	9.72514e-06	-2.82639	delta gnb11 * LL down vs QM9414 * LL	2.30957e-05	-2.88321	delta gng1 * LL down vs QM9414 * LL	1.891e-05	-4.11665	delta env1 * LL down vs QM9414 * LL	7.24684e-07		unknown
TR_63381	-3.05429	delta phlp1 * LL down vs QM9414 * LL	0.00268091	-3.11639	delta gnb11 * LL down vs QM9414 * LL	0.00235413	-2.76012	delta gng1 * LL down vs QM9414 * LL	0.00516634	-3.38216	delta env1 * LL down vs QM9414 * LL	0.00139118		unknown
TR_108345	-3.05349	delta phlp1 * LL down vs QM9414 * LL	7.50928e-05	-2.49844	delta gnb11 * LL down vs QM9414 * LL	0.000471072	-2.99182	delta gng1 * LL down vs QM9414 * LL	8.99826e-05	-3.06617	delta env1 * LL down vs QM9414 * LL	7.23955e-05		unknown
TR_111204	-3.05219	delta phlp1 * LL down vs QM9414 * LL	0.000372777	-3.20331	delta gnb11 * LL down vs QM9414 * LL	0.00025497	-3.00688	delta gng1 * LL down vs QM9414 * LL	0.00041969	-3.33064	delta env1 * LL down vs QM9414 * LL	0.000188369		unknown
TR_109946	-3.02969	delta phlp1 * LL down vs QM9414 * LL	0.0039331	-2.12822	delta gnb11 * LL down vs QM9414 * LL	0.0340751	-2.68709	delta gng1 * LL down vs QM9414 * LL	0.00825972	-2.31091	delta env1 * LL down vs QM9414 * LL	0.0208011		unknown
TR_111517	-3.0195	delta phlp1 * LL down vs QM9414 * LL	9.67282e-05	-3.67965	delta gnb11 * LL down vs QM9414 * LL	1.81409e-05	-3.32296	delta gng1 * LL down vs QM9414 * LL	4.23203e-05	-3.92814	delta env1 * LL down vs QM9414 * LL	1.07313e-05		unknown
TR_110456	-3.01539	delta phlp1 * LL down vs QM9414 * LL	0.000832204	-2.68107	delta gnb11 * LL down vs QM9414 * LL	0.00201345	-3.34517	delta gng1 * LL down vs QM9414 * LL	0.000387308	-2.7238	delta env1 * LL down vs QM9414 * LL	0.00178625		unknown
TR_62333	-3.00238	delta phlp1 * LL down vs QM9414 * LL	8.96448e-05	-3.44522	delta gnb11 * LL down vs QM9414 * LL	2.72931e-05	-3.59341	delta gng1 * LL down vs QM9414 * LL	1.92083e-05	-3.65138	delta env1 * LL down vs QM9414 * LL	1.68347e-05		unknown
TR_123260	-2.99854	delta phlp1 * LL down vs QM9414 * LL	4.27708e-05	-2.96532	delta gnb11 * LL down vs QM9414 * LL	4.74313e-05	-2.80704	delta gng1 * LL down vs QM9414 * LL	7.94943e-05	-2.98985	delta env1 * LL down vs QM9414 * LL	4.39365e-05		unknown
TR_106868	-2.98304	delta phlp1 * LL down vs QM9414 * LL	0.00180846	-4.1378	delta gnb11 * LL down vs QM9414 * LL	0.000199047	-2.71135	delta gng1 * LL down vs QM9414 * LL	0.00351415	-2.76696	delta env1 * LL down vs QM9414 * LL	0.00305011		unknown
TR_62548	-2.97357	delta phlp1 * LL down vs QM9414 * LL	0.000170117	-2.66631	delta gnb11 * LL down vs QM9414 * LL	0.00044108	-2.09324	delta gng1 * LL down vs QM9414 * LL	0.00399536	-2.88604	delta env1 * LL down vs QM9414 * LL	0.000220156		unknown
TR_111250	-2.97193	delta phlp1 * LL down vs QM9414 * LL	0.00150212	-2.92211	delta gnb11 * LL down vs QM9414 * LL	0.00169385	-2.52623	delta gng1 * LL down vs QM9414 * LL	0.0048021	-2.07613	delta env1 * LL down vs QM9414 * LL	0.0194983		unknown
TR_103033	-2.97177	delta phlp1 * LL down vs QM9414 * LL	3.4071e-05	-3.32746	delta gnb11 * LL down vs QM9414 * LL	1.2022e-05	-2.86404	delta gng1 * LL down vs QM9414 * LL	4.84343e-05	-3.32971	delta env1 * LL down vs QM9414 * LL	1.19492e-05		unknown
TR_107008	-2.95371	delta phlp1 * LL down vs QM9414 * LL	0.000150108	-2.50459	delta gnb11 * LL down vs QM9414 * LL	0.000656294	-2.18408	delta gng1 * LL down vs QM9414 * LL	0.00234135	-2.29386	delta env1 * LL down vs QM9414 * LL	0.0014792		unknown
TR_103113	-2.95248	delta phlp1 * LL down vs QM9414 * LL	0.000908102	-3.54314	delta gnb11 * LL down vs QM9414 * LL	0.000236161	-2.82427	delta gng1 * LL down vs QM9414 * LL	0.00127004	-2.72945	delta env1 * LL down vs QM9414 * LL	0.00164657		unknown
TR_53900	-2.9512	delta phlp1 * LL down vs QM9414 * LL	2.39915e-05	-2.5011	delta gnb11 * LL down vs QM9414 * LL	0.000126501	-2.75247	delta gng1 * LL down vs QM9414 * LL	4.76143e-05	-3.13793	delta env1 * LL down vs QM9414 * LL	1.33644e-05		unknown
TR_105867	-2.94644	delta phlp1 * LL down vs QM9414 * LL	9.11416e-05	-2.76197	delta gnb11 * LL down vs QM9414 * LL	0.000164435	-2.99154	delta gng1 * LL down vs QM9414 * LL	7.95041e-05	-3.41968	delta env1 * LL down vs QM9414 * LL	2.47129e-05		unknown
TR_71192	-2.94316	delta phlp1 * LL down vs QM9414 * LL	0.00029715	-2.88037	delta gnb11 * LL down vs QM9414 * LL	0.000355769	-2.39751	delta gng1 * LL down vs QM9414 * LL	0.00171086	-2.38767	delta env1 * LL down vs QM9414 * LL	0.00177326		unknown
TR_104557	-2.93439	delta phlp1 * LL down vs QM9414 * LL	0.000131332	-4.08895	delta gnb11 * LL down vs QM9414 * LL	8.32232e-06	-2.65599	delta gng1 * LL down vs QM9414 * LL	0.000321999	-3.46513	delta env1 * LL down vs QM9414 * LL	3.1528e-05		unknown
TR_103186	-2.93302	delta phlp1 * LL down vs QM9414 * LL	4.27721e-05	-2.94458	delta gnb11 * LL down vs QM9414 * LL	4.12121e-05	-2.91358	delta gng1 * LL down vs QM9414 * LL	4.55503e-05	-2.22367	delta env1 * LL down vs QM9414 * LL	0.000680418		unknown
TR_109475	-2.93273	delta phlp1 * LL down vs QM9414 * LL	0.000342427	-3.04284	delta gnb11 * LL down vs QM9414 * LL	0.000252948	-3.07708	delta gng1 * LL down vs QM9414 * LL	0.000230876	-4.25169	delta env1 * LL down vs QM9414 * LL	1.89173e-05		unknown
TR_105894	-2.93227	delta phlp1 * LL down vs QM9414 * LL	0.00619133	-3.09598	delta gnb11 * LL down vs QM9414 * LL	0.00448084	-3.26558	delta gng1 * LL down vs QM9414 * LL	0.00326287	-3.90832	delta env1 * LL down vs QM9414 * LL	0.00112999		unknown
TR_107962	-2.91755	delta phlp1 * LL down vs QM9414 * LL	0.000327739	-3.3846	delta gnb11 * LL down vs QM9414 * LL	9.77456e-05	-2.02573	delta gng1 * LL down vs QM9414 * LL	0.0076372	-2.03039	delta env1 * LL down vs QM9414 * LL	0.007485		unknown
TR_106453	-2.89781	delta phlp1 * LL down vs QM9414 * LL	0.00393918	-2.45072	delta gnb11 * LL down vs QM9414 * LL	0.0115758	-2.67507	delta gng1 * LL down vs QM9414 * LL	0.00659456	-3.17622	delta env1 * LL down vs QM9414 * LL	0.00218492		unknown
TR_103060	-2.88979	delta phlp1 * LL down vs QM9414 * LL	0.00067688	-3.41725	delta gnb11 * LL down vs QM9414 * LL	0.000184851	-2.91423	delta gng1 * LL down vs QM9414 * LL	0.000633358	-3.14512	delta env1 * LL down vs QM9414 * LL	0.000349026		unknown
TR_108046	-2.8856	delta phlp1 * LL down vs QM9414 * LL	2.14245e-05	-2.45774	delta gnb11 * LL down vs QM9414 * LL	0.000112214	-2.77056	delta gng1 * LL down vs QM9414 * LL	3.22195e-05	-2.51726	delta env1 * LL down vs QM9414 * LL	8.69838e-05		unknown
TR_111393	-2.88442	delta phlp1 * LL down vs QM9414 * LL	0.000567827	-2.04768	delta gnb11 * LL down vs QM9414 * LL	0.00956825	-2.93729	delta gng1 * LL down vs QM9414 * LL	0.000490832	-3.11365	delta env1 * LL down vs QM9414 * LL	0.000308805		unknown
TR_112086	-2.87428	delta phlp1 * LL down vs QM9414 * LL	0.000126267	-3.05646	delta gnb11 * LL down vs QM9414 * LL	7.28839e-05	-2.70214	delta gng1 * LL down vs QM9414 * LL	0.000222077	-2.48016	delta env1 * LL down vs QM9414 * LL	0.000495665		unknown
TR_70855	-2.8733	delta phlp1 * LL down vs QM9414 * LL	4.48164e-05	-3.44198	delta gnb11 * LL down vs QM9414 * LL	8.45577e-06	-2.61087	delta gng1 * LL down vs QM9414 * LL	0.000114721	-4.31252	delta env1 * LL down vs QM9414 * LL	1.26873e-06		unknown
TR_106236	-2.86745	delta phlp1 * LL down vs QM9414 * LL	0.00412791	-2.15394	delta gnb11 * LL down vs QM9414 * LL	0.0258349	-2.56339	delta gng1 * LL down vs QM9414 * LL	0.00851509	-2.49211	delta env1 * LL down vs QM9414 * LL	0.010211		unknown
TR_104117	-2.86001	delta phlp1 * LL down vs QM9414 * LL	1.05563e-06	-2.24286	delta gnb11 * LL down vs QM9414 * LL	1.99514e-05	-2.48988	delta gng1 * LL down vs QM9414 * LL	5.32577e-06	-2.5946	delta env1 * LL down vs QM9414 * LL	3.24161e-06		unknown
TR_103121	-2.85992	delta phlp1 * LL down vs QM9414 * LL	3.60337e-07	-2.234	delta gnb11 * LL down vs QM9414 * LL	7.94127e-06	-3.38317	delta gng1 * LL down vs QM9414 * LL	5.83228e-08	-2.1262	delta env1 * LL down vs QM9414 * LL	1.57936e-05		unknown
TR_110987	-2.85991	delta phlp1 * LL down vs QM9414 * LL	0.000260231	-3.56638	delta gnb11 * LL down vs QM9414 * LL	4.1352e-05	-3.24744	delta gng1 * LL down vs QM9414 * LL	8.87437e-05	-3.04614	delta env1 * LL down vs QM9414 * LL	0.000151704		unknown
TR_111958	-2.85664	delta phlp1 * LL down vs QM9414 * LL	5.2529e-06	-2.62724	delta gnb11 * LL down vs QM9414 * LL	1.3058e-05	-2.86576	delta gng1 * LL down vs QM9414 * LL	5.07814e-06	-2.33961	delta env1 * LL down vs QM9414 * LL	4.9575e-05		unknown
TR_56587	-2.85072	delta phlp1 * LL down vs QM9414 * LL	0.000331967	-2.89538	delta gnb11 * LL down vs QM9414 * LL	0.00029094	-2.42528	delta gng1 * LL down vs QM9414 * LL	0.00134972	-2.79464	delta env1 * LL down vs QM9414 * LL	0.000393258		unknown
TR_67470	-2.84344	delta phlp1 * LL down vs QM9414 * LL	1.15026e-08	-2.42345	delta gnb11 * LL down vs QM9414 * LL	9.31776e-08	-2.76313	delta gng1 * LL down vs QM9414 * LL	1.64045e-08	-2.48781	delta env1 * LL down vs QM9414 * LL	6.48351e-08		unknown
TR_108832	-2.84273	delta phlp1 * LL down vs QM9414 * LL	0.000908483	-2.81449	delta gnb11 * LL down vs QM9414 * LL	0.00098211	-2.59311	delta gng1 * LL down vs QM9414 * LL	0.00187091	-2.36389	delta env1 * LL down vs QM9414 * LL	0.00390442		unknown
TR_64181	-2.83978	delta phlp1 * LL down vs QM9414 * LL	2.57587e-05	-2.64947	delta gnb11 * LL down vs QM9414 * LL	5.2133e-05	-3.43543	delta gng1 * LL down vs QM9414 * LL	4.18217e-06	-3.68459	delta env1 * LL down vs QM9414 * LL	2.23477e-06		unknown
TR_105975	-2.82694	delta phlp1 * LL down vs QM9414 * LL	7.47491e-05	-2.77677	delta gnb11 * LL down vs QM9414 * LL	8.86468e-05	-2.86201	delta gng1 * LL down vs QM9414 * LL	6.65139e-05	-2.99698	delta env1 * LL down vs QM9414 * LL	4.32261e-05		unknown
TR_105488	-2.82145	delta phlp1 * LL down vs QM9414 * LL	0.000699257	-3.26412	delta gnb11 * LL down vs QM9414 * LL	0.000220551	-2.18631	delta gng1 * LL down vs QM9414 * LL	0.00568223	-3.17496	delta env1 * LL down vs QM9414 * LL	0.000273712		unknown
TR_70808	-2.82107	delta phlp1 * LL down vs QM9414 * LL	0.00155148	-2.60895	delta gnb11 * LL down vs QM9414 * LL	0.00278003	-2.93472	delta gng1 * LL down vs QM9414 * LL	0.00115797	-2.17208	delta env1 * LL down vs QM9414 * LL	0.0109929		unknown
TR_104064	-2.82046	delta phlp1 * LL down vs QM9414 * LL	2.40005e-06	-2.48676	delta gnb11 * LL down vs QM9414 * LL	1.01861e-05	-2.76461	delta gng1 * LL down vs QM9414 * LL	2.9971e-06	-2.7281	delta env1 * LL down vs QM9414 * LL	3.47934e-06		unknown
TR_103143	-2.81704	delta phlp1 * LL down vs QM9414 * LL	0.00301312	-3.52614	delta gnb11 * LL down vs QM9414 * LL	0.000657527	-3.2002	delta gng1 * LL down vs QM9414 * LL	0.00126218	-2.16663	delta env1 * LL down vs QM9414 * LL	0.0181959		unknown
TR_41663	-2.81386	delta phlp1 * LL down vs QM9414 * LL	0.00780601	-2.70345	delta gnb11 * LL down vs QM9414 * LL	0.00990449	-2.63171	delta gng1 * LL down vs QM9414 * LL	0.0116178	-3.43206	delta env1 * LL down vs QM9414 * LL	0.00239086		unknown
TR_109925	-2.79538	delta phlp1 * LL down vs QM9414 * LL	0.000943137	-2.22187	delta gnb11 * LL down vs QM9414 * LL	0.00594209	-2.10685	delta gng1 * LL down vs QM9414 * LL	0.00912056	-2.63454	delta env1 * LL down vs QM9414 * LL	0.00150971		unknown
TR_35534	-2.79221	delta phlp1 * LL down vs QM9414 * LL	0.000136262	-2.53339	delta gnb11 * LL down vs QM9414 * LL	0.00034038	-2.15821	delta gng1 * LL down vs QM9414 * LL	0.00163154	-2.08901	delta env1 * LL down vs QM9414 * LL	0.00225887		unknown
TR_107844	-2.79044	delta phlp1 * LL down vs QM9414 * LL	0.000231409	-2.52553	delta gnb11 * LL down vs QM9414 * LL	0.000571242	-2.64081	delta gng1 * LL down vs QM9414 * LL	0.000380017	-3.20685	delta env1 * LL down vs QM9414 * LL	6.8844e-05		unknown
TR_112518	-2.78525	delta phlp1 * LL down vs QM9414 * LL	0.0018069	-3.0792	delta gnb11 * LL down vs QM9414 * LL	0.000865222	-3.41516	delta gng1 * LL down vs QM9414 * LL	0.000410169	-4.68142	delta env1 * LL down vs QM9414 * LL	4.72685e-05		unknown
TR_111838	-2.77226	delta phlp1 * LL down vs QM9414 * LL	9.29469e-05	-2.02599	delta gnb11 * LL down vs QM9414 * LL	0.002188	-2.1807	delta gng1 * LL down vs QM9414 * LL	0.00101679	-2.07879	delta env1 * LL down vs QM9414 * LL	0.00167174		unknown
TR_58466	-2.76684	delta phlp1 * LL down vs QM9414 * LL	0.000371652	-2.9959	delta gnb11 * LL down vs QM9414 * LL	0.000187909	-2.19422	delta gng1 * LL down vs QM9414 * LL	0.00293165	-2.00246	delta env1 * LL down vs QM9414 * LL	0.0067346		unknown
TR_104335	-2.76329	delta phlp1 * LL down vs QM9414 * LL	0.000136197	-2.12075	delta gnb11 * LL down vs QM9414 * LL	0.00179836	-2.93967	delta gng1 * LL down vs QM9414 * LL	7.68909e-05	-2.28777	delta env1 * LL down vs QM9414 * LL	0.000842453		unknown
TR_104336	-2.75514	delta phlp1 * LL down vs QM9414 * LL	7.50728e-06	-2.70923	delta gnb11 * LL down vs QM9414 * LL	9.01723e-06	-2.88367	delta gng1 * LL down vs QM9414 * LL	4.6058e-06	-2.68649	delta env1 * LL down vs QM9414 * LL	9.89209e-06		unknown
TR_38876	-2.74884	delta phlp1 * LL down vs QM9414 * LL	0.00031111	-2.97935	delta gnb11 * LL down vs QM9414 * LL	0.000153843	-2.55746	delta gng1 * LL down vs QM9414 * LL	0.000593344	-2.98436	delta env1 * LL down vs QM9414 * LL	0.000151632		unknown
TR_106960	-2.747	delta phlp1 * LL down vs QM9414 * LL	3.32186e-05	-2.46161	delta gnb11 * LL down vs QM9414 * LL	0.000104683	-2.35496	delta gng1 * LL down vs QM9414 * LL	0.000169114	-2.04874	delta env1 * LL down vs QM9414 * LL	0.000807871		unknown
TR_107217	-2.74279	delta phlp1 * LL down vs QM9414 * LL	0.00315933	-2.42601	delta gnb11 * LL down vs QM9414 * LL	0.00746809	-2.44143	delta gng1 * LL down vs QM9414 * LL	0.0071439	-2.39973	delta env1 * LL down vs QM9414 * LL	0.00805997		unknown
TR_105535	-2.73847	delta phlp1 * LL down vs QM9414 * LL	0.00764184	-2.84502	delta gnb11 * LL down vs QM9414 * LL	0.00604465	-2.87437	delta gng1 * LL down vs QM9414 * LL	0.00567517	-3.0502	delta env1 * LL down vs QM9414 * LL	0.00393992		unknown
TR_110731	-2.72998	delta phlp1 * LL down vs QM9414 * LL	1.10095e-05	-2.58903	delta gnb11 * LL down vs QM9414 * LL	1.9671e-05	-2.3637	delta gng1 * LL down vs QM9414 * LL	5.54652e-05	-2.3476	delta env1 * LL down vs QM9414 * LL	6.00747e-05		unknown
TR_110733	-2.72133	delta phlp1 * LL down vs QM9414 * LL	3.75129e-05	-2.02071	delta gnb11 * LL down vs QM9414 * LL	0.000966097	-2.45757	delta gng1 * LL down vs QM9414 * LL	0.00010914	-2.07453	delta env1 * LL down vs QM9414 * LL	0.00071461		unknown
TR_111735	-2.70047	delta phlp1 * LL down vs QM9414 * LL	0.00338547	-2.21752	delta gnb11 * LL down vs QM9414 * LL	0.0135453	-2.0994	delta gng1 * LL down vs QM9414 * LL	0.0198163	-2.0148	delta env1 * LL down vs QM9414 * LL	0.0262954		unknown
TR_106154	-2.6995	delta phlp1 * LL down vs QM9414 * LL	0.000330744	-2.21522	delta gnb11 * LL down vs QM9414 * LL	0.00203973	-2.56065	delta gng1 * LL down vs QM9414 * LL	0.000533134	-2.64228	delta env1 * LL down vs QM9414 * LL	0.000401084		unknown
TR_109244	-2.6914	delta phlp1 * LL down vs QM9414 * LL	0.00371115	-3.4529	delta gnb11 * LL down vs QM9414 * LL	0.00066572	-3.1518	delta gng1 * LL down vs QM9414 * LL	0.00124112	-4.33714	delta env1 * LL down vs QM9414 * LL	0.000147333		unknown
TR_103774	-2.6793	delta phlp1 * LL down vs QM9414 * LL	1.06188e-07	-2.41108	delta gnb11 * LL down vs QM9414 * LL	4.2178e-07	-3.04073	delta gng1 * LL down vs QM9414 * LL	2.33994e-08	-2.38734	delta env1 * LL down vs QM9414 * LL	4.8298e-07		unknown
TR_105553	-2.67808	delta phlp1 * LL down vs QM9414 * LL	0.012197	-3.11225	delta gnb11 * LL down vs QM9414 * LL	0.00510619	-2.80142	delta gng1 * LL down vs QM9414 * LL	0.0094031	-3.4039	delta env1 * LL down vs QM9414 * LL	0.00303573		unknown
TR_26187	-2.67143	delta phlp1 * LL down vs QM9414 * LL	6.40906e-05	-2.88371	delta gnb11 * LL down vs QM9414 * LL	2.99401e-05	-3.39396	delta gng1 * LL down vs QM9414 * LL	6.45772e-06	-3.31077	delta env1 * LL down vs QM9414 * LL	8.09568e-06		unknown
TR_105286	-2.66084	delta phlp1 * LL down vs QM9414 * LL	0.000295125	-2.43826	delta gnb11 * LL down vs QM9414 * LL	0.000665386	-2.27705	delta gng1 * LL down vs QM9414 * LL	0.00127395	-2.57247	delta env1 * LL down vs QM9414 * LL	0.00040314		unknown
TR_66228	-2.66031	delta phlp1 * LL down vs QM9414 * LL	2.46511e-06	-2.30862	delta gnb11 * LL down vs QM9414 * LL	1.39967e-05	-2.94294	delta gng1 * LL down vs QM9414 * LL	7.86563e-07	-2.60655	delta env1 * LL down vs QM9414 * LL	3.13454e-06		unknown
TR_64919	-2.65921	delta phlp1 * LL down vs QM9414 * LL	0.000398504	-2.58232	delta gnb11 * LL down vs QM9414 * LL	0.000519119	-2.80623	delta gng1 * LL down vs QM9414 * LL	0.000246791	-2.7047	delta env1 * LL down vs QM9414 * LL	0.000342359		unknown
TR_106604	-2.65906	delta phlp1 * LL down vs QM9414 * LL	0.00173073	-2.14768	delta gnb11 * LL down vs QM9414 * LL	0.00922525	-2.60258	delta gng1 * LL down vs QM9414 * LL	0.00204583	-2.93508	delta env1 * LL down vs QM9414 * LL	0.000807268		unknown
TR_112369	-2.65612	delta phlp1 * LL down vs QM9414 * LL	1.70298e-05	-2.82778	delta gnb11 * LL down vs QM9414 * LL	8.71105e-06	-2.956	delta gng1 * LL down vs QM9414 * LL	5.49376e-06	-2.65806	delta env1 * LL down vs QM9414 * LL	1.68948e-05		unknown
TR_104421	-2.65312	delta phlp1 * LL down vs QM9414 * LL	1.42277e-05	-3.19786	delta gnb11 * LL down vs QM9414 * LL	2.02752e-06	-2.69122	delta gng1 * LL down vs QM9414 * LL	1.21723e-05	-2.44615	delta env1 * LL down vs QM9414 * LL	3.54336e-05		unknown
TR_108460	-2.6498	delta phlp1 * LL down vs QM9414 * LL	3.20954e-07	-2.47396	delta gnb11 * LL down vs QM9414 * LL	7.68767e-07	-3.14716	delta gng1 * LL down vs QM9414 * LL	4.32789e-08	-2.11534	delta env1 * LL down vs QM9414 * LL	6.75662e-06		unknown
TR_109725	-2.6351	delta phlp1 * LL down vs QM9414 * LL	4.92012e-05	-2.37254	delta gnb11 * LL down vs QM9414 * LL	0.000150836	-3.12113	delta gng1 * LL down vs QM9414 * LL	9.0434e-06	-2.34075	delta env1 * LL down vs QM9414 * LL	0.000174858		unknown
TR_69896	-2.63498	delta phlp1 * LL down vs QM9414 * LL	1.31144e-05	-2.16738	delta gnb11 * LL down vs QM9414 * LL	0.000129357	-2.07016	delta gng1 * LL down vs QM9414 * LL	0.000229148	-2.03933	delta env1 * LL down vs QM9414 * LL	0.000276993		unknown
TR_107338	-2.6328	delta phlp1 * LL down vs QM9414 * LL	0.000330401	-2.73642	delta gnb11 * LL down vs QM9414 * LL	0.00023208	-2.72642	delta gng1 * LL down vs QM9414 * LL	0.000239939	-2.23664	delta env1 * LL down vs QM9414 * LL	0.00153271		unknown
TR_105176	-2.62995	delta phlp1 * LL down vs QM9414 * LL	0.00439533	-2.52219	delta gnb11 * LL down vs QM9414 * LL	0.00588504	-2.98261	delta gng1 * LL down vs QM9414 * LL	0.00183252	-2.54525	delta env1 * LL down vs QM9414 * LL	0.00552303		unknown
TR_41604	-2.62079	delta phlp1 * LL down vs QM9414 * LL	0.000202744	-2.96056	delta gnb11 * LL down vs QM9414 * LL	6.46021e-05	-3.17653	delta gng1 * LL down vs QM9414 * LL	3.41996e-05	-2.95799	delta env1 * LL down vs QM9414 * LL	6.51192e-05		unknown
TR_6103	-2.61567	delta phlp1 * LL down vs QM9414 * LL	0.00665875	-2.43338	delta gnb11 * LL down vs QM9414 * LL	0.0107007	-2.3711	delta gng1 * LL down vs QM9414 * LL	0.0126776	-2.41509	delta env1 * LL down vs QM9414 * LL	0.0112424		unknown
TR_108383	-2.61503	delta phlp1 * LL down vs QM9414 * LL	0.00133978	-2.57764	delta gnb11 * LL down vs QM9414 * LL	0.00150673	-3.14911	delta gng1 * LL down vs QM9414 * LL	0.000303255	-2.88126	delta env1 * LL down vs QM9414 * LL	0.000612556		unknown
TR_69816	-2.60799	delta phlp1 * LL down vs QM9414 * LL	0.000857323	-2.67431	delta gnb11 * LL down vs QM9414 * LL	0.000692089	-2.39173	delta gng1 * LL down vs QM9414 * LL	0.00180801	-2.64055	delta env1 * LL down vs QM9414 * LL	0.000771143		unknown
TR_70339	-2.60684	delta phlp1 * LL down vs QM9414 * LL	0.00122186	-2.21113	delta gnb11 * LL down vs QM9414 * LL	0.00482041	-2.80939	delta gng1 * LL down vs QM9414 * LL	0.000661832	-2.58439	delta env1 * LL down vs QM9414 * LL	0.0013123		unknown
TR_112338	-2.59774	delta phlp1 * LL down vs QM9414 * LL	0.00190291	-2.26846	delta gnb11 * LL down vs QM9414 * LL	0.00557165	-2.7456	delta gng1 * LL down vs QM9414 * LL	0.00123199	-2.96154	delta env1 * LL down vs QM9414 * LL	0.000684162		unknown
TR_68988	-2.59486	delta phlp1 * LL down vs QM9414 * LL	0.000520146	-2.14577	delta gnb11 * LL down vs QM9414 * LL	0.00298023	-2.58002	delta gng1 * LL down vs QM9414 * LL	0.000547724	-2.08253	delta env1 * LL down vs QM9414 * LL	0.00393994		unknown
TR_103177	-2.59438	delta phlp1 * LL down vs QM9414 * LL	0.0137072	-2.24376	delta gnb11 * LL down vs QM9414 * LL	0.0315757	-2.71117	delta gng1 * LL down vs QM9414 * LL	0.0106013	-2.93059	delta env1 * LL down vs QM9414 * LL	0.00671662		unknown
TR_66679	-2.59285	delta phlp1 * LL down vs QM9414 * LL	0.00461707	-2.17739	delta gnb11 * LL down vs QM9414 * LL	0.0156809	-2.38628	delta gng1 * LL down vs QM9414 * LL	0.00827272	-2.4118	delta env1 * LL down vs QM9414 * LL	0.00767787		unknown
TR_109359	-2.59043	delta phlp1 * LL down vs QM9414 * LL	1.8697e-05	-2.35499	delta gnb11 * LL down vs QM9414 * LL	5.55031e-05	-3.21154	delta gng1 * LL down vs QM9414 * LL	1.96223e-06	-2.88912	delta env1 * LL down vs QM9414 * LL	5.75449e-06		unknown
TR_58535	-2.58533	delta phlp1 * LL down vs QM9414 * LL	6.64568e-05	-3.3237	delta gnb11 * LL down vs QM9414 * LL	5.59096e-06	-2.96527	delta gng1 * LL down vs QM9414 * LL	1.6581e-05	-4.12662	delta env1 * LL down vs QM9414 * LL	8.35848e-07		unknown
TR_5330	-2.56967	delta phlp1 * LL down vs QM9414 * LL	1.13059e-05	-2.4184	delta gnb11 * LL down vs QM9414 * LL	2.29573e-05	-2.14703	delta gng1 * LL down vs QM9414 * LL	9.90889e-05	-2.95429	delta env1 * LL down vs QM9414 * LL	2.43451e-06		unknown
TR_109267	-2.56349	delta phlp1 * LL down vs QM9414 * LL	0.00333797	-2.75759	delta gnb11 * LL down vs QM9414 * LL	0.00194119	-2.87229	delta gng1 * LL down vs QM9414 * LL	0.00143683	-2.45697	delta env1 * LL down vs QM9414 * LL	0.00458		unknown
TR_106371	-2.56346	delta phlp1 * LL down vs QM9414 * LL	7.49028e-05	-2.44707	delta gnb11 * LL down vs QM9414 * LL	0.000122483	-2.53963	delta gng1 * LL down vs QM9414 * LL	8.26184e-05	-2.86009	delta env1 * LL down vs QM9414 * LL	2.44766e-05		unknown
TR_111956	-2.55761	delta phlp1 * LL down vs QM9414 * LL	3.48114e-07	-2.03385	delta gnb11 * LL down vs QM9414 * LL	8.75492e-06	-2.02235	delta gng1 * LL down vs QM9414 * LL	9.55586e-06	-2.07254	delta env1 * LL down vs QM9414 * LL	6.56358e-06		unknown
TR_111451	-2.552	delta phlp1 * LL down vs QM9414 * LL	0.000107079	-2.09506	delta gnb11 * LL down vs QM9414 * LL	0.00088349	-2.75395	delta gng1 * LL down vs QM9414 * LL	4.94983e-05	-2.90652	delta env1 * LL down vs QM9414 * LL	2.91129e-05		unknown
TR_75470	-2.54587	delta phlp1 * LL down vs QM9414 * LL	0.000553388	-2.61471	delta gnb11 * LL down vs QM9414 * LL	0.000434086	-2.80149	delta gng1 * LL down vs QM9414 * LL	0.000233655	-3.35262	delta env1 * LL down vs QM9414 * LL	4.97201e-05		unknown
TR_4990	-2.54198	delta phlp1 * LL down vs QM9414 * LL	0.00104369	-2.63575	delta gnb11 * LL down vs QM9414 * LL	0.000764806	-2.8986	delta gng1 * LL down vs QM9414 * LL	0.000342433	-2.78841	delta env1 * LL down vs QM9414 * LL	0.000474072		unknown
TR_104175	-2.53777	delta phlp1 * LL down vs QM9414 * LL	1.44764e-05	-3.45675	delta gnb11 * LL down vs QM9414 * LL	5.59761e-07	-2.84619	delta gng1 * LL down vs QM9414 * LL	4.04062e-06	-2.35885	delta env1 * LL down vs QM9414 * LL	3.41678e-05		unknown
TR_105984	-2.53516	delta phlp1 * LL down vs QM9414 * LL	0.00149984	-2.16204	delta gnb11 * LL down vs QM9414 * LL	0.00569521	-2.95325	delta gng1 * LL down vs QM9414 * LL	0.000429385	-2.88688	delta env1 * LL down vs QM9414 * LL	0.000515941		unknown
TR_71034	-2.53493	delta phlp1 * LL down vs QM9414 * LL	0.00182747	-2.63756	delta gnb11 * LL down vs QM9414 * LL	0.00132472	-3.62113	delta gng1 * LL down vs QM9414 * LL	0.000111625	-3.12696	delta env1 * LL down vs QM9414 * LL	0.000342453		unknown
TR_42043	-2.53228	delta phlp1 * LL down vs QM9414 * LL	1.99447e-06	-2.17665	delta gnb11 * LL down vs QM9414 * LL	1.44174e-05	-2.86953	delta gng1 * LL down vs QM9414 * LL	4.52213e-07	-2.58939	delta env1 * LL down vs QM9414 * LL	1.51616e-06		unknown
TR_104533	-2.52853	delta phlp1 * LL down vs QM9414 * LL	0.000119522	-2.32574	delta gnb11 * LL down vs QM9414 * LL	0.000287617	-2.63425	delta gng1 * LL down vs QM9414 * LL	7.8575e-05	-2.08862	delta env1 * LL down vs QM9414 * LL	0.000925456		unknown
TR_122506	-2.52469	delta phlp1 * LL down vs QM9414 * LL	0.000933622	-2.46156	delta gnb11 * LL down vs QM9414 * LL	0.0011666	-2.81334	delta gng1 * LL down vs QM9414 * LL	0.00036538	-3.63823	delta env1 * LL down vs QM9414 * LL	4.42095e-05		unknown
TR_65499	-2.52425	delta phlp1 * LL down vs QM9414 * LL	0.000143784	-2.50906	delta gnb11 * LL down vs QM9414 * LL	0.00015295	-2.5606	delta gng1 * LL down vs QM9414 * LL	0.000124284	-2.42696	delta env1 * LL down vs QM9414 * LL	0.000215567		unknown
TR_106897	-2.52092	delta phlp1 * LL down vs QM9414 * LL	0.000702749	-2.89217	delta gnb11 * LL down vs QM9414 * LL	0.000207816	-3.04981	delta gng1 * LL down vs QM9414 * LL	0.000131552	-2.26967	delta env1 * LL down vs QM9414 * LL	0.00183354		unknown
TR_107141	-2.5148	delta phlp1 * LL down vs QM9414 * LL	0.0125772	-2.73069	delta gnb11 * LL down vs QM9414 * LL	0.00758174	-3.02113	delta gng1 * LL down vs QM9414 * LL	0.00406353	-2.79221	delta env1 * LL down vs QM9414 * LL	0.00660844		unknown
TR_112281	-2.50952	delta phlp1 * LL down vs QM9414 * LL	0.00138322	-2.25129	delta gnb11 * LL down vs QM9414 * LL	0.00349647	-2.637	delta gng1 * LL down vs QM9414 * LL	0.000910351	-2.84331	delta env1 * LL down vs QM9414 * LL	0.000485929		unknown
TR_110035	-2.50888	delta phlp1 * LL down vs QM9414 * LL	0.000485146	-2.40722	delta gnb11 * LL down vs QM9414 * LL	0.000716867	-2.54479	delta gng1 * LL down vs QM9414 * LL	0.000424683	-2.5135	delta env1 * LL down vs QM9414 * LL	0.000476855		unknown
TR_59272	-2.5004	delta phlp1 * LL down vs QM9414 * LL	0.00494103	-2.07447	delta gnb11 * LL down vs QM9414 * LL	0.0189269	-2.03701	delta gng1 * LL down vs QM9414 * LL	0.0215351	-2.25172	delta env1 * LL down vs QM9414 * LL	0.0105288		unknown
TR_104716	-2.49835	delta phlp1 * LL down vs QM9414 * LL	7.55524e-05	-2.64801	delta gnb11 * LL down vs QM9414 * LL	4.07333e-05	-2.43102	delta gng1 * LL down vs QM9414 * LL	0.000101569	-2.79942	delta env1 * LL down vs QM9414 * LL	2.29315e-05		unknown
TR_110026	-2.4981	delta phlp1 * LL down vs QM9414 * LL	1.90327e-05	-3.08594	delta gnb11 * LL down vs QM9414 * LL	1.9086e-06	-2.50344	delta gng1 * LL down vs QM9414 * LL	1.8569e-05	-2.77654	delta env1 * LL down vs QM9414 * LL	5.81787e-06		unknown
TR_123256	-2.49539	delta phlp1 * LL down vs QM9414 * LL	0.000172078	-3.08481	delta gnb11 * LL down vs QM9414 * LL	2.15926e-05	-2.95243	delta gng1 * LL down vs QM9414 * LL	3.26583e-05	-3.25402	delta env1 * LL down vs QM9414 * LL	1.31917e-05		unknown
TR_70400	-2.48781	delta phlp1 * LL down vs QM9414 * LL	0.000141368	-2.03193	delta gnb11 * LL down vs QM9414 * LL	0.00125504	-2.88374	delta gng1 * LL down vs QM9414 * LL	3.19162e-05	-2.20678	delta env1 * LL down vs QM9414 * LL	0.000506163		unknown
TR_63868	-2.48496	delta phlp1 * LL down vs QM9414 * LL	4.0777e-06	-2.69675	delta gnb11 * LL down vs QM9414 * LL	1.52518e-06	-3.00036	delta gng1 * LL down vs QM9414 * LL	4.57122e-07	-5.42826	delta env1 * LL down vs QM9414 * LL	2.00354e-09		unknown
TR_58639	-2.4844	delta phlp1 * LL down vs QM9414 * LL	0.00023447	-2.15203	delta gnb11 * LL down vs QM9414 * LL	0.00102788	-2.53314	delta gng1 * LL down vs QM9414 * LL	0.000193004	-2.21916	delta env1 * LL down vs QM9414 * LL	0.000745349		unknown
TR_110056	-2.48063	delta phlp1 * LL down vs QM9414 * LL	0.0266848	-2.62344	delta gnb11 * LL down vs QM9414 * LL	0.019851	-3.95849	delta gng1 * LL down vs QM9414 * LL	0.00215606	-2.57302	delta env1 * LL down vs QM9414 * LL	0.0220031		unknown
TR_61839	-2.47782	delta phlp1 * LL down vs QM9414 * LL	0.00046415	-2.54146	delta gnb11 * LL down vs QM9414 * LL	0.000364625	-2.66516	delta gng1 * LL down vs QM9414 * LL	0.000233168	-2.16476	delta env1 * LL down vs QM9414 * LL	0.00172432		unknown
TR_70921	-2.47575	delta phlp1 * LL down vs QM9414 * LL	0.00848894	-2.43685	delta gnb11 * LL down vs QM9414 * LL	0.00943825	-2.35197	delta gng1 * LL down vs QM9414 * LL	0.0119599	-2.40926	delta env1 * LL down vs QM9414 * LL	0.0101851		unknown
TR_70500	-2.47276	delta phlp1 * LL down vs QM9414 * LL	3.96604e-07	-3.18623	delta gnb11 * LL down vs QM9414 * LL	1.86209e-08	-2.3794	delta gng1 * LL down vs QM9414 * LL	6.6641e-07	-4.32176	delta env1 * LL down vs QM9414 * LL	9.0377e-10		unknown
TR_104302	-2.47062	delta phlp1 * LL down vs QM9414 * LL	0.000403526	-2.72358	delta gnb11 * LL down vs QM9414 * LL	0.00015918	-2.82687	delta gng1 * LL down vs QM9414 * LL	0.000112518	-2.76327	delta env1 * LL down vs QM9414 * LL	0.000139023		unknown
TR_5308	-2.46723	delta phlp1 * LL down vs QM9414 * LL	0.000218811	-3.16763	delta gnb11 * LL down vs QM9414 * LL	1.94671e-05	-2.56721	delta gng1 * LL down vs QM9414 * LL	0.00014647	-2.99646	delta env1 * LL down vs QM9414 * LL	3.26054e-05		unknown
TR_31041	-2.46647	delta phlp1 * LL down vs QM9414 * LL	1.95612e-06	-2.76772	delta gnb11 * LL down vs QM9414 * LL	4.76884e-07	-2.35116	delta gng1 * LL down vs QM9414 * LL	3.64221e-06	-2.442	delta env1 * LL down vs QM9414 * LL	2.22253e-06		unknown
TR_109910	-2.46436	delta phlp1 * LL down vs QM9414 * LL	0.00499556	-2.89816	delta gnb11 * LL down vs QM9414 * LL	0.00152763	-3.53645	delta gng1 * LL down vs QM9414 * LL	0.000369344	-2.74863	delta env1 * LL down vs QM9414 * LL	0.00224586		unknown
TR_103205	-2.45721	delta phlp1 * LL down vs QM9414 * LL	0.000151753	-2.49189	delta gnb11 * LL down vs QM9414 * LL	0.000131056	-2.12817	delta gng1 * LL down vs QM9414 * LL	0.000714716	-3.26325	delta env1 * LL down vs QM9414 * LL	9.248e-06		unknown
TR_112679	-2.45686	delta phlp1 * LL down vs QM9414 * LL	3.84868e-08	-2.46598	delta gnb11 * LL down vs QM9414 * LL	3.65456e-08	-2.26406	delta gng1 * LL down vs QM9414 * LL	1.26093e-07	-2.78276	delta env1 * LL down vs QM9414 * LL	7.37526e-09		unknown
TR_66859	-2.45465	delta phlp1 * LL down vs QM9414 * LL	0.00922195	-2.38356	delta gnb11 * LL down vs QM9414 * LL	0.0112141	-2.12016	delta gng1 * LL down vs QM9414 * LL	0.0242457	-2.26257	delta env1 * LL down vs QM9414 * LL	0.0158343		unknown
TR_111252	-2.4511	delta phlp1 * LL down vs QM9414 * LL	0.0140983	-2.45579	delta gnb11 * LL down vs QM9414 * LL	0.0139335	-2.66021	delta gng1 * LL down vs QM9414 * LL	0.00849836	-3.26502	delta env1 * LL down vs QM9414 * LL	0.00238026		unknown
TR_112656	-2.44147	delta phlp1 * LL down vs QM9414 * LL	0.000579358	-2.2198	delta gnb11 * LL down vs QM9414 * LL	0.00144955	-2.14984	delta gng1 * LL down vs QM9414 * LL	0.00198142	-2.55414	delta env1 * LL down vs QM9414 * LL	0.000378035		unknown
TR_108025	-2.44141	delta phlp1 * LL down vs QM9414 * LL	0.000154453	-2.65144	delta gnb11 * LL down vs QM9414 * LL	6.56109e-05	-2.14772	delta gng1 * LL down vs QM9414 * LL	0.000617771	-2.26966	delta env1 * LL down vs QM9414 * LL	0.0003373		unknown
TR_110267	-2.43251	delta phlp1 * LL down vs QM9414 * LL	0.000276819	-3.39577	delta gnb11 * LL down vs QM9414 * LL	1.15781e-05	-3.1613	delta gng1 * LL down vs QM9414 * LL	2.2026e-05	-3.02881	delta env1 * LL down vs QM9414 * LL	3.26872e-05		unknown
TR_105155	-2.43098	delta phlp1 * LL down vs QM9414 * LL	0.00241598	-2.46687	delta gnb11 * LL down vs QM9414 * LL	0.00214169	-2.37349	delta gng1 * LL down vs QM9414 * LL	0.00294264	-2.9821	delta env1 * LL down vs QM9414 * LL	0.000461486		unknown
TR_103174	-2.43017	delta phlp1 * LL down vs QM9414 * LL	0.000134551	-2.667	delta gnb11 * LL down vs QM9414 * LL	5.07097e-05	-2.57488	delta gng1 * LL down vs QM9414 * LL	7.29852e-05	-2.43091	delta env1 * LL down vs QM9414 * LL	0.000134117		unknown
TR_110281	-2.43017	delta phlp1 * LL down vs QM9414 * LL	0.00232584	-2.66956	delta gnb11 * LL down vs QM9414 * LL	0.00107431	-2.4714	delta gng1 * LL down vs QM9414 * LL	0.00202388	-3.29759	delta env1 * LL down vs QM9414 * LL	0.000199369		unknown
TR_110096	-2.42175	delta phlp1 * LL down vs QM9414 * LL	0.000141329	-2.58506	delta gnb11 * LL down vs QM9414 * LL	7.09212e-05	-2.4187	delta gng1 * LL down vs QM9414 * LL	0.000143253	-3.23965	delta env1 * LL down vs QM9414 * LL	7.62047e-06		unknown
TR_103172	-2.41869	delta phlp1 * LL down vs QM9414 * LL	0.00574157	-2.59733	delta gnb11 * LL down vs QM9414 * LL	0.00340491	-2.07827	delta gng1 * LL down vs QM9414 * LL	0.0173597	-2.90819	delta env1 * LL down vs QM9414 * LL	0.00149324		unknown
TR_112535	-2.41728	delta phlp1 * LL down vs QM9414 * LL	0.000762122	-2.37359	delta gnb11 * LL down vs QM9414 * LL	0.000904854	-2.39266	delta gng1 * LL down vs QM9414 * LL	0.000839133	-2.35226	delta env1 * LL down vs QM9414 * LL	0.000985329		unknown
TR_123865	-2.41546	delta phlp1 * LL down vs QM9414 * LL	0.000685641	-3.73873	delta gnb11 * LL down vs QM9414 * LL	1.4434e-05	-5.81912	delta gng1 * LL down vs QM9414 * LL	5.40137e-07	-28.6745	delta env1 * LL down vs QM9414 * LL	1.43732e-10		unknown
TR_70204	-2.41044	delta phlp1 * LL down vs QM9414 * LL	0.00338542	-2.22007	delta gnb11 * LL down vs QM9414 * LL	0.00651739	-2.44691	delta gng1 * LL down vs QM9414 * LL	0.00300448	-2.08977	delta env1 * LL down vs QM9414 * LL	0.0105384		unknown
TR_123186	-2.41037	delta phlp1 * LL down vs QM9414 * LL	0.000302308	-2.38939	delta gnb11 * LL down vs QM9414 * LL	0.000330543	-2.61963	delta gng1 * LL down vs QM9414 * LL	0.000130963	-2.49396	delta env1 * LL down vs QM9414 * LL	0.000213957		unknown
TR_56278	-2.40598	delta phlp1 * LL down vs QM9414 * LL	0.00156054	-2.10089	delta gnb11 * LL down vs QM9414 * LL	0.0051703	-2.34782	delta gng1 * LL down vs QM9414 * LL	0.0019348	-2.1543	delta env1 * LL down vs QM9414 * LL	0.00413838		unknown
TR_60638	-2.40401	delta phlp1 * LL down vs QM9414 * LL	0.00525654	-2.0534	delta gnb11 * LL down vs QM9414 * LL	0.0170092	-3.15373	delta gng1 * LL down vs QM9414 * LL	0.00070302	-3.6886	delta env1 * LL down vs QM9414 * LL	0.00022933		unknown
TR_67540	-2.40278	delta phlp1 * LL down vs QM9414 * LL	0.000656214	-2.71955	delta gnb11 * LL down vs QM9414 * LL	0.000204408	-2.77848	delta gng1 * LL down vs QM9414 * LL	0.000167818	-2.77844	delta env1 * LL down vs QM9414 * LL	0.000167839		unknown
TR_102836	-2.39646	delta phlp1 * LL down vs QM9414 * LL	0.00945309	-2.44267	delta gnb11 * LL down vs QM9414 * LL	0.00829833	-2.11177	delta gng1 * LL down vs QM9414 * LL	0.0222215	-3.11619	delta env1 * LL down vs QM9414 * LL	0.00157598		unknown
TR_106492	-2.39373	delta phlp1 * LL down vs QM9414 * LL	7.00724e-05	-2.12118	delta gnb11 * LL down vs QM9414 * LL	0.000287125	-2.05611	delta gng1 * LL down vs QM9414 * LL	0.000418032	-2.67038	delta env1 * LL down vs QM9414 * LL	2.0962e-05		unknown
TR_109284	-2.38903	delta phlp1 * LL down vs QM9414 * LL	0.00704159	-2.73051	delta gnb11 * LL down vs QM9414 * LL	0.00269155	-2.48305	delta gng1 * LL down vs QM9414 * LL	0.00533246	-2.93213	delta env1 * LL down vs QM9414 * LL	0.00161659		unknown
TR_104351	-2.38299	delta phlp1 * LL down vs QM9414 * LL	0.0112593	-2.67396	delta gnb11 * LL down vs QM9414 * LL	0.00522149	-2.25267	delta gng1 * LL down vs QM9414 * LL	0.0163352	-2.73558	delta env1 * LL down vs QM9414 * LL	0.00448408		unknown
TR_104050	-2.37992	delta phlp1 * LL down vs QM9414 * LL	0.00343291	-3.13803	delta gnb11 * LL down vs QM9414 * LL	0.000385389	-2.63134	delta gng1 * LL down vs QM9414 * LL	0.00153429	-2.31756	delta env1 * LL down vs QM9414 * LL	0.00425211		unknown
TR_107996	-2.37576	delta phlp1 * LL down vs QM9414 * LL	7.72345e-05	-2.2484	delta gnb11 * LL down vs QM9414 * LL	0.000145746	-2.77443	delta gng1 * LL down vs QM9414 * LL	1.41476e-05	-2.66743	delta env1 * LL down vs QM9414 * LL	2.14795e-05		unknown
TR_105465	-2.37557	delta phlp1 * LL down vs QM9414 * LL	0.0101058	-2.13028	delta gnb11 * LL down vs QM9414 * LL	0.0210908	-2.44778	delta gng1 * LL down vs QM9414 * LL	0.00824143	-2.58367	delta env1 * LL down vs QM9414 * LL	0.00569918		unknown
TR_104373	-2.3732	delta phlp1 * LL down vs QM9414 * LL	0.000641421	-2.57827	delta gnb11 * LL down vs QM9414 * LL	0.000288729	-2.28862	delta gng1 * LL down vs QM9414 * LL	0.000915096	-2.98384	delta env1 * LL down vs QM9414 * LL	7.45277e-05		unknown
TR_61298	-2.37177	delta phlp1 * LL down vs QM9414 * LL	0.000372808	-2.50743	delta gnb11 * LL down vs QM9414 * LL	0.000212302	-2.53155	delta gng1 * LL down vs QM9414 * LL	0.00019291	-2.63496	delta env1 * LL down vs QM9414 * LL	0.000129713		unknown
TR_110665	-2.35749	delta phlp1 * LL down vs QM9414 * LL	0.00108312	-2.52813	delta gnb11 * LL down vs QM9414 * LL	0.000566981	-2.53466	delta gng1 * LL down vs QM9414 * LL	0.000553717	-3.73089	delta env1 * LL down vs QM9414 * LL	1.97541e-05		unknown
TR_33263	-2.3472	delta phlp1 * LL down vs QM9414 * LL	0.000368906	-2.61176	delta gnb11 * LL down vs QM9414 * LL	0.000124673	-2.27968	delta gng1 * LL down vs QM9414 * LL	0.000499783	-2.62347	delta env1 * LL down vs QM9414 * LL	0.000119247		unknown
TR_42953	-2.34512	delta phlp1 * LL down vs QM9414 * LL	3.64529e-05	-2.11679	delta gnb11 * LL down vs QM9414 * LL	0.000129498	-2.6643	delta gng1 * LL down vs QM9414 * LL	8.2891e-06	-2.13033	delta env1 * LL down vs QM9414 * LL	0.000119436		unknown
TR_105174	-2.33684	delta phlp1 * LL down vs QM9414 * LL	0.00500439	-2.49819	delta gnb11 * LL down vs QM9414 * LL	0.00297528	-2.19042	delta gng1 * LL down vs QM9414 * LL	0.00828408	-2.10649	delta env1 * LL down vs QM9414 * LL	0.0112197		unknown
TR_105027	-2.33323	delta phlp1 * LL down vs QM9414 * LL	0.000122046	-2.72088	delta gnb11 * LL down vs QM9414 * LL	2.28823e-05	-3.08605	delta gng1 * LL down vs QM9414 * LL	6.37245e-06	-3.33988	delta env1 * LL down vs QM9414 * LL	2.9782e-06		unknown
TR_106168	-2.32623	delta phlp1 * LL down vs QM9414 * LL	0.000121571	-2.54667	delta gnb11 * LL down vs QM9414 * LL	4.45037e-05	-2.29081	delta gng1 * LL down vs QM9414 * LL	0.000144755	-2.76853	delta env1 * LL down vs QM9414 * LL	1.83061e-05		unknown
TR_43397	-2.31655	delta phlp1 * LL down vs QM9414 * LL	0.000258079	-3.16789	delta gnb11 * LL down vs QM9414 * LL	1.08787e-05	-2.62564	delta gng1 * LL down vs QM9414 * LL	6.89077e-05	-4.99367	delta env1 * LL down vs QM9414 * LL	2.33424e-07		unknown
TR_106564	-2.30443	delta phlp1 * LL down vs QM9414 * LL	0.00428644	-2.81309	delta gnb11 * LL down vs QM9414 * LL	0.000863071	-2.83431	delta gng1 * LL down vs QM9414 * LL	0.000813252	-3.21428	delta env1 * LL down vs QM9414 * LL	0.000304892		unknown
TR_112163	-2.29975	delta phlp1 * LL down vs QM9414 * LL	4.00408e-06	-2.59103	delta gnb11 * LL down vs QM9414 * LL	8.55648e-07	-2.88583	delta gng1 * LL down vs QM9414 * LL	2.36813e-07	-2.64642	delta env1 * LL down vs QM9414 * LL	6.59749e-07		unknown
TR_52505	-2.299	delta phlp1 * LL down vs QM9414 * LL	0.00279693	-2.07609	delta gnb11 * LL down vs QM9414 * LL	0.00675128	-2.45386	delta gng1 * LL down vs QM9414 * LL	0.00159766	-4.0123	delta env1 * LL down vs QM9414 * LL	3.04786e-05		unknown
TR_69883	-2.29308	delta phlp1 * LL down vs QM9414 * LL	0.000143096	-2.1408	delta gnb11 * LL down vs QM9414 * LL	0.000317125	-2.32942	delta gng1 * LL down vs QM9414 * LL	0.000119668	-2.23139	delta env1 * LL down vs QM9414 * LL	0.0001957		unknown
TR_108604	-2.28927	delta phlp1 * LL down vs QM9414 * LL	0.000592795	-2.00043	delta gnb11 * LL down vs QM9414 * LL	0.00241421	-2.52598	delta gng1 * LL down vs QM9414 * LL	0.000219738	-2.10354	delta env1 * LL down vs QM9414 * LL	0.0014239		unknown
TR_104435	-2.28838	delta phlp1 * LL down vs QM9414 * LL	0.022958	-2.46594	delta gnb11 * LL down vs QM9414 * LL	0.0146313	-2.47461	delta gng1 * LL down vs QM9414 * LL	0.0143232	-2.10472	delta env1 * LL down vs QM9414 * LL	0.0376702		unknown
TR_111121	-2.27925	delta phlp1 * LL down vs QM9414 * LL	0.000235021	-2.21467	delta gnb11 * LL down vs QM9414 * LL	0.00032395	-2.98464	delta gng1 * LL down vs QM9414 * LL	1.39838e-05	-2.10906	delta env1 * LL down vs QM9414 * LL	0.000563357		unknown
TR_104201	-2.2781	delta phlp1 * LL down vs QM9414 * LL	2.18579e-05	-2.24348	delta gnb11 * LL down vs QM9414 * LL	2.66039e-05	-2.05703	delta gng1 * LL down vs QM9414 * LL	8.39048e-05	-2.27477	delta env1 * LL down vs QM9414 * LL	2.22703e-05		unknown
TR_105246	-2.27663	delta phlp1 * LL down vs QM9414 * LL	0.00496856	-2.71987	delta gnb11 * LL down vs QM9414 * LL	0.00119639	-2.29205	delta gng1 * LL down vs QM9414 * LL	0.00470572	-2.28915	delta env1 * LL down vs QM9414 * LL	0.00475388		unknown
TR_109679	-2.27542	delta phlp1 * LL down vs QM9414 * LL	0.000180472	-2.29026	delta gnb11 * LL down vs QM9414 * LL	0.000167665	-2.41499	delta gng1 * LL down vs QM9414 * LL	9.26967e-05	-2.97336	delta env1 * LL down vs QM9414 * LL	1.04283e-05		unknown
TR_106812	-2.2707	delta phlp1 * LL down vs QM9414 * LL	0.000373765	-2.41551	delta gnb11 * LL down vs QM9414 * LL	0.000193603	-2.49908	delta gng1 * LL down vs QM9414 * LL	0.000135701	-2.63108	delta env1 * LL down vs QM9414 * LL	8.00072e-05		unknown
TR_110274	-2.27059	delta phlp1 * LL down vs QM9414 * LL	2.9525e-05	-2.23598	delta gnb11 * LL down vs QM9414 * LL	3.58856e-05	-2.24124	delta gng1 * LL down vs QM9414 * LL	3.4825e-05	-2.66165	delta env1 * LL down vs QM9414 * LL	4.35363e-06		unknown
TR_58296	-2.2664	delta phlp1 * LL down vs QM9414 * LL	0.000346837	-2.57384	delta gnb11 * LL down vs QM9414 * LL	9.01881e-05	-2.30403	delta gng1 * LL down vs QM9414 * LL	0.000290236	-2.08054	delta env1 * LL down vs QM9414 * LL	0.000889282		unknown
TR_64937	-2.26035	delta phlp1 * LL down vs QM9414 * LL	0.0044973	-2.24581	delta gnb11 * LL down vs QM9414 * LL	0.00474301	-2.47301	delta gng1 * LL down vs QM9414 * LL	0.00214695	-2.01951	delta env1 * LL down vs QM9414 * LL	0.0113658		unknown
TR_30668	-2.25983	delta phlp1 * LL down vs QM9414 * LL	3.13131e-05	-2.26779	delta gnb11 * LL down vs QM9414 * LL	2.99487e-05	-2.29434	delta gng1 * LL down vs QM9414 * LL	2.58619e-05	-2.88251	delta env1 * LL down vs QM9414 * LL	1.78227e-06		unknown
TR_108199	-2.25716	delta phlp1 * LL down vs QM9414 * LL	4.01703e-08	-2.36243	delta gnb11 * LL down vs QM9414 * LL	2.01807e-08	-2.59856	delta gng1 * LL down vs QM9414 * LL	5.24677e-09	-2.97553	delta env1 * LL down vs QM9414 * LL	9.2918e-10		unknown
TR_107131	-2.25586	delta phlp1 * LL down vs QM9414 * LL	0.000181777	-3.15425	delta gnb11 * LL down vs QM9414 * LL	5.23838e-06	-2.28065	delta gng1 * LL down vs QM9414 * LL	0.000160442	-3.38157	delta env1 * LL down vs QM9414 * LL	2.69843e-06		unknown
TR_108819	-2.25357	delta phlp1 * LL down vs QM9414 * LL	6.4845e-05	-2.3056	delta gnb11 * LL down vs QM9414 * LL	4.91278e-05	-2.05898	delta gng1 * LL down vs QM9414 * LL	0.000200989	-2.58254	delta env1 * LL down vs QM9414 * LL	1.30092e-05		unknown
TR_65402	-2.25172	delta phlp1 * LL down vs QM9414 * LL	0.00121844	-2.58527	delta gnb11 * LL down vs QM9414 * LL	0.000324367	-2.02159	delta gng1 * LL down vs QM9414 * LL	0.00351541	-3.16328	delta env1 * LL down vs QM9414 * LL	5.19564e-05		unknown
TR_112124	-2.24927	delta phlp1 * LL down vs QM9414 * LL	0.000385577	-2.1079	delta gnb11 * LL down vs QM9414 * LL	0.000786143	-2.77524	delta gng1 * LL down vs QM9414 * LL	4.31492e-05	-2.6035	delta env1 * LL down vs QM9414 * LL	8.2284e-05		unknown
TR_122096	-2.24755	delta phlp1 * LL down vs QM9414 * LL	0.00712923	-2.35892	delta gnb11 * LL down vs QM9414 * LL	0.00490533	-2.39731	delta gng1 * LL down vs QM9414 * LL	0.00432972	-2.19804	delta env1 * LL down vs QM9414 * LL	0.00846658		unknown
TR_54622	-2.23474	delta phlp1 * LL down vs QM9414 * LL	0.00234259	-2.43809	delta gnb11 * LL down vs QM9414 * LL	0.00106339	-2.68362	delta gng1 * LL down vs QM9414 * LL	0.00045254	-2.1546	delta env1 * LL down vs QM9414 * LL	0.0032713		unknown
TR_110174	-2.2341	delta phlp1 * LL down vs QM9414 * LL	0.0160859	-2.32473	delta gnb11 * LL down vs QM9414 * LL	0.0123239	-2.71383	delta gng1 * LL down vs QM9414 * LL	0.00433105	-2.68906	delta env1 * LL down vs QM9414 * LL	0.00460849		unknown
TR_106660	-2.21993	delta phlp1 * LL down vs QM9414 * LL	0.00212319	-2.91733	delta gnb11 * LL down vs QM9414 * LL	0.000179218	-2.40192	delta gng1 * LL down vs QM9414 * LL	0.00102386	-3.03063	delta env1 * LL down vs QM9414 * LL	0.000128872		unknown
TR_105454	-2.20998	delta phlp1 * LL down vs QM9414 * LL	0.00585651	-2.0385	delta gnb11 * LL down vs QM9414 * LL	0.0112886	-2.41346	delta gng1 * LL down vs QM9414 * LL	0.00285969	-2.58386	delta env1 * LL down vs QM9414 * LL	0.00164622		unknown
TR_102887	-2.20479	delta phlp1 * LL down vs QM9414 * LL	0.00781462	-2.56367	delta gnb11 * LL down vs QM9414 * LL	0.00241209	-2.41446	delta gng1 * LL down vs QM9414 * LL	0.00384711	-3.07575	delta env1 * LL down vs QM9414 * LL	0.000596755		unknown
TR_71076	-2.18556	delta phlp1 * LL down vs QM9414 * LL	0.000464454	-2.25957	delta gnb11 * LL down vs QM9414 * LL	0.000321779	-2.00329	delta gng1 * LL down vs QM9414 * LL	0.00123527	-2.14936	delta env1 * LL down vs QM9414 * LL	0.000559191		unknown
TR_59759	-2.18219	delta phlp1 * LL down vs QM9414 * LL	0.000758792	-2.21683	delta gnb11 * LL down vs QM9414 * LL	0.000642098	-2.41367	delta gng1 * LL down vs QM9414 * LL	0.000264193	-2.26163	delta env1 * LL down vs QM9414 * LL	0.000519929		unknown
TR_106537	-2.18176	delta phlp1 * LL down vs QM9414 * LL	0.0116906	-2.33508	delta gnb11 * LL down vs QM9414 * LL	0.00708923	-2.41949	delta gng1 * LL down vs QM9414 * LL	0.00545333	-2.95401	delta env1 * LL down vs QM9414 * LL	0.00125672		unknown
TR_105617	-2.17979	delta phlp1 * LL down vs QM9414 * LL	0.000898525	-2.20123	delta gnb11 * LL down vs QM9414 * LL	0.000811119	-2.06819	delta gng1 * LL down vs QM9414 * LL	0.00156298	-3.38582	delta env1 * LL down vs QM9414 * LL	1.25678e-05		unknown
TR_104060	-2.17558	delta phlp1 * LL down vs QM9414 * LL	3.54044e-05	-2.3505	delta gnb11 * LL down vs QM9414 * LL	1.30541e-05	-2.18585	delta gng1 * LL down vs QM9414 * LL	3.32709e-05	-2.03301	delta env1 * LL down vs QM9414 * LL	8.83366e-05		unknown
TR_57864	-2.16702	delta phlp1 * LL down vs QM9414 * LL	0.00183764	-2.50762	delta gnb11 * LL down vs QM9414 * LL	0.000450837	-2.574	delta gng1 * LL down vs QM9414 * LL	0.00035254	-2.59344	delta env1 * LL down vs QM9414 * LL	0.000328551		unknown
TR_106554	-2.1629	delta phlp1 * LL down vs QM9414 * LL	0.00207285	-2.41348	delta gnb11 * LL down vs QM9414 * LL	0.000726667	-2.28762	delta gng1 * LL down vs QM9414 * LL	0.00120925	-2.36634	delta env1 * LL down vs QM9414 * LL	0.000875948		unknown
TR_107867	-2.15401	delta phlp1 * LL down vs QM9414 * LL	0.00424812	-2.24672	delta gnb11 * LL down vs QM9414 * LL	0.00292887	-2.30169	delta gng1 * LL down vs QM9414 * LL	0.00236748	-2.56525	delta env1 * LL down vs QM9414 * LL	0.00091952		unknown
TR_107003	-2.15143	delta phlp1 * LL down vs QM9414 * LL	0.0155976	-2.69318	delta gnb11 * LL down vs QM9414 * LL	0.0031495	-2.58559	delta gng1 * LL down vs QM9414 * LL	0.00421334	-3.95288	delta env1 * LL down vs QM9414 * LL	0.000218967		unknown
TR_58880	-2.15123	delta phlp1 * LL down vs QM9414 * LL	0.00112027	-2.11308	delta gnb11 * LL down vs QM9414 * LL	0.00135027	-2.09725	delta gng1 * LL down vs QM9414 * LL	0.00146081	-2.56219	delta env1 * LL down vs QM9414 * LL	0.000189566		unknown
TR_109334	-2.15048	delta phlp1 * LL down vs QM9414 * LL	0.000500474	-2.04416	delta gnb11 * LL down vs QM9414 * LL	0.000889226	-2.27552	delta gng1 * LL down vs QM9414 * LL	0.000266735	-2.26723	delta env1 * LL down vs QM9414 * LL	0.000277689		unknown
TR_104272	-2.146	delta phlp1 * LL down vs QM9414 * LL	0.0336675	-2.16063	delta gnb11 * LL down vs QM9414 * LL	0.0323479	-2.58668	delta gng1 * LL down vs QM9414 * LL	0.0109609	-3.84265	delta env1 * LL down vs QM9414 * LL	0.000979826		unknown
TR_104077	-2.14492	delta phlp1 * LL down vs QM9414 * LL	0.000106625	-2.11017	delta gnb11 * LL down vs QM9414 * LL	0.000131207	-2.22343	delta gng1 * LL down vs QM9414 * LL	6.79576e-05	-2.53759	delta env1 * LL down vs QM9414 * LL	1.39788e-05		unknown
TR_109908	-2.13555	delta phlp1 * LL down vs QM9414 * LL	0.00207755	-2.1866	delta gnb11 * LL down vs QM9414 * LL	0.00164822	-2.44262	delta gng1 * LL down vs QM9414 * LL	0.000565047	-2.00898	delta env1 * LL down vs QM9414 * LL	0.00379203		unknown
TR_106251	-2.13234	delta phlp1 * LL down vs QM9414 * LL	0.00293368	-2.14641	delta gnb11 * LL down vs QM9414 * LL	0.00275759	-2.02338	delta gng1 * LL down vs QM9414 * LL	0.00481182	-2.68171	delta env1 * LL down vs QM9414 * LL	0.000353076		unknown
TR_112521	-2.13083	delta phlp1 * LL down vs QM9414 * LL	0.0148391	-2.89132	delta gnb11 * LL down vs QM9414 * LL	0.00161054	-2.74964	delta gng1 * LL down vs QM9414 * LL	0.00231786	-4.21727	delta env1 * LL down vs QM9414 * LL	0.000115727		unknown
TR_59655	-2.13014	delta phlp1 * LL down vs QM9414 * LL	0.000876351	-2.11215	delta gnb11 * LL down vs QM9414 * LL	0.000960664	-2.26977	delta gng1 * LL down vs QM9414 * LL	0.000443779	-3.01575	delta env1 * LL down vs QM9414 * LL	2.54887e-05		unknown
TR_110457	-2.12988	delta phlp1 * LL down vs QM9414 * LL	0.00136085	-3.0744	delta gnb11 * LL down vs QM9414 * LL	3.75908e-05	-2.81566	delta gng1 * LL down vs QM9414 * LL	8.50438e-05	-2.70994	delta env1 * LL down vs QM9414 * LL	0.000122453		unknown
TR_59372	-2.12573	delta phlp1 * LL down vs QM9414 * LL	0.00449032	-2.03454	delta gnb11 * LL down vs QM9414 * LL	0.00663844	-2.05176	delta gng1 * LL down vs QM9414 * LL	0.00615798	-2.94886	delta env1 * LL down vs QM9414 * LL	0.000258905		unknown
TR_61097	-2.125	delta phlp1 * LL down vs QM9414 * LL	0.00182068	-2.30538	delta gnb11 * LL down vs QM9414 * LL	0.000808916	-2.2224	delta gng1 * LL down vs QM9414 * LL	0.00116327	-2.64899	delta env1 * LL down vs QM9414 * LL	0.00021094		unknown
TR_112037	-2.11977	delta phlp1 * LL down vs QM9414 * LL	3.22071e-06	-2.41943	delta gnb11 * LL down vs QM9414 * LL	4.86362e-07	-2.18808	delta gng1 * LL down vs QM9414 * LL	2.00807e-06	-2.74156	delta env1 * LL down vs QM9414 * LL	9.71029e-08		unknown
TR_112371	-2.1178	delta phlp1 * LL down vs QM9414 * LL	4.12435e-05	-2.71259	delta gnb11 * LL down vs QM9414 * LL	1.84451e-06	-2.36455	delta gng1 * LL down vs QM9414 * LL	9.71707e-06	-2.10951	delta env1 * LL down vs QM9414 * LL	4.35016e-05		unknown
TR_102454	-2.10904	delta phlp1 * LL down vs QM9414 * LL	0.00243351	-2.55556	delta gnb11 * LL down vs QM9414 * LL	0.0003842	-2.02665	delta gng1 * LL down vs QM9414 * LL	0.00359721	-2.33638	delta env1 * LL down vs QM9414 * LL	0.000900705		unknown
TR_121439	-2.10519	delta phlp1 * LL down vs QM9414 * LL	0.00468119	-2.20768	delta gnb11 * LL down vs QM9414 * LL	0.00305624	-2.34827	delta gng1 * LL down vs QM9414 * LL	0.00176106	-4.20726	delta env1 * LL down vs QM9414 * LL	1.44176e-05		unknown
TR_109387	-2.10328	delta phlp1 * LL down vs QM9414 * LL	0.000440833	-2.17468	delta gnb11 * LL down vs QM9414 * LL	0.000298932	-2.82237	delta gng1 * LL down vs QM9414 * LL	1.73718e-05	-2.42672	delta env1 * LL down vs QM9414 * LL	8.65886e-05		unknown
TR_70918	-2.09674	delta phlp1 * LL down vs QM9414 * LL	0.0276563	-2.52137	delta gnb11 * LL down vs QM9414 * LL	0.00832489	-2.28147	delta gng1 * LL down vs QM9414 * LL	0.0160348	-3.13866	delta env1 * LL down vs QM9414 * LL	0.00196591		unknown
TR_109967	-2.09495	delta phlp1 * LL down vs QM9414 * LL	0.0107386	-2.68851	delta gnb11 * LL down vs QM9414 * LL	0.00150152	-2.53896	delta gng1 * LL down vs QM9414 * LL	0.00235265	-2.89787	delta env1 * LL down vs QM9414 * LL	0.000838384		unknown
TR_68640	-2.08633	delta phlp1 * LL down vs QM9414 * LL	0.00465468	-2.19457	delta gnb11 * LL down vs QM9414 * LL	0.00293969	-2.13328	delta gng1 * LL down vs QM9414 * LL	0.00380207	-2.41259	delta env1 * LL down vs QM9414 * LL	0.00125108		unknown
TR_80741	-2.08598	delta phlp1 * LL down vs QM9414 * LL	0.000230639	-2.35878	delta gnb11 * LL down vs QM9414 * LL	5.21349e-05	-2.6214	delta gng1 * LL down vs QM9414 * LL	1.56438e-05	-2.10143	delta env1 * LL down vs QM9414 * LL	0.000210417		unknown
TR_59205	-2.0812	delta phlp1 * LL down vs QM9414 * LL	0.000105975	-3.10861	delta gnb11 * LL down vs QM9414 * LL	9.55647e-07	-2.72627	delta gng1 * LL down vs QM9414 * LL	3.9386e-06	-2.56031	delta env1 * LL down vs QM9414 * LL	8.08326e-06		unknown
TR_105391	-2.0794	delta phlp1 * LL down vs QM9414 * LL	2.48212e-05	-2.07907	delta gnb11 * LL down vs QM9414 * LL	2.48777e-05	-2.12851	delta gng1 * LL down vs QM9414 * LL	1.78326e-05	-2.12689	delta env1 * LL down vs QM9414 * LL	1.80247e-05		unknown
TR_108143	-2.07498	delta phlp1 * LL down vs QM9414 * LL	0.0371855	-2.69643	delta gnb11 * LL down vs QM9414 * LL	0.00739923	-2.60758	delta gng1 * LL down vs QM9414 * LL	0.0091266	-4.08548	delta env1 * LL down vs QM9414 * LL	0.000560913		unknown
TR_109344	-2.07339	delta phlp1 * LL down vs QM9414 * LL	0.000134873	-2.06944	delta gnb11 * LL down vs QM9414 * LL	0.000138268	-2.09829	delta gng1 * LL down vs QM9414 * LL	0.000115486	-2.03106	delta env1 * LL down vs QM9414 * LL	0.000176733		unknown
TR_110660	-2.06503	delta phlp1 * LL down vs QM9414 * LL	0.00205862	-3.0059	delta gnb11 * LL down vs QM9414 * LL	5.23988e-05	-2.6624	delta gng1 * LL down vs QM9414 * LL	0.000163277	-2.06048	delta env1 * LL down vs QM9414 * LL	0.00210581		unknown
TR_102938	-2.06456	delta phlp1 * LL down vs QM9414 * LL	0.00732901	-2.6886	delta gnb11 * LL down vs QM9414 * LL	0.000769901	-2.00175	delta gng1 * LL down vs QM9414 * LL	0.00955373	-2.13649	delta env1 * LL down vs QM9414 * LL	0.0054599		unknown
TR_68401	-2.06358	delta phlp1 * LL down vs QM9414 * LL	0.00150251	-2.00999	delta gnb11 * LL down vs QM9414 * LL	0.00199102	-2.08087	delta gng1 * LL down vs QM9414 * LL	0.00137463	-2.03872	delta env1 * LL down vs QM9414 * LL	0.00171023		unknown
TR_107866	-2.06172	delta phlp1 * LL down vs QM9414 * LL	4.06745e-05	-2.25183	delta gnb11 * LL down vs QM9414 * LL	1.2155e-05	-2.05006	delta gng1 * LL down vs QM9414 * LL	4.40674e-05	-2.03356	delta env1 * LL down vs QM9414 * LL	4.94179e-05		unknown
TR_112083	-2.0564	delta phlp1 * LL down vs QM9414 * LL	0.00180893	-2.21534	delta gnb11 * LL down vs QM9414 * LL	0.000832636	-2.2741	delta gng1 * LL down vs QM9414 * LL	0.000635881	-3.45663	delta env1 * LL down vs QM9414 * LL	1.1833e-05		unknown
TR_111966	-2.05014	delta phlp1 * LL down vs QM9414 * LL	1.48736e-06	-2.88534	delta gnb11 * LL down vs QM9414 * LL	1.25949e-08	-2.04494	delta gng1 * LL down vs QM9414 * LL	1.54983e-06	-3.05464	delta env1 * LL down vs QM9414 * LL	6.42512e-09		unknown
TR_103073	-2.04997	delta phlp1 * LL down vs QM9414 * LL	0.00262914	-2.81182	delta gnb11 * LL down vs QM9414 * LL	0.000121591	-2.33419	delta gng1 * LL down vs QM9414 * LL	0.000720575	-2.14172	delta env1 * LL down vs QM9414 * LL	0.00169337		unknown
TR_102935	-2.04576	delta phlp1 * LL down vs QM9414 * LL	9.92561e-05	-2.03302	delta gnb11 * LL down vs QM9414 * LL	0.000108038	-2.30271	delta gng1 * LL down vs QM9414 * LL	2.10979e-05	-2.1141	delta env1 * LL down vs QM9414 * LL	6.38645e-05		unknown
TR_103176	-2.04289	delta phlp1 * LL down vs QM9414 * LL	0.0150398	-2.91837	delta gnb11 * LL down vs QM9414 * LL	0.000975678	-2.3641	delta gng1 * LL down vs QM9414 * LL	0.00489528	-2.26554	delta env1 * LL down vs QM9414 * LL	0.00679884		unknown
TR_110810	-2.04096	delta phlp1 * LL down vs QM9414 * LL	0.00844375	-2.02158	delta gnb11 * LL down vs QM9414 * LL	0.00915846	-2.08811	delta gng1 * LL down vs QM9414 * LL	0.00694959	-3.80692	delta env1 * LL down vs QM9414 * LL	5.13185e-05		unknown
TR_65933	-2.0359	delta phlp1 * LL down vs QM9414 * LL	0.000738734	-2.25684	delta gnb11 * LL down vs QM9414 * LL	0.000226152	-2.03516	delta gng1 * LL down vs QM9414 * LL	0.000741884	-3.16333	delta env1 * LL down vs QM9414 * LL	6.66216e-06		unknown
TR_108546	-2.01749	delta phlp1 * LL down vs QM9414 * LL	0.016386	-2.35601	delta gnb11 * LL down vs QM9414 * LL	0.00496742	-2.21756	delta gng1 * LL down vs QM9414 * LL	0.00793055	-3.68361	delta env1 * LL down vs QM9414 * LL	0.000172441		unknown
TR_61830	-2.01211	delta phlp1 * LL down vs QM9414 * LL	0.0201006	-2.80692	delta gnb11 * LL down vs QM9414 * LL	0.00169821	-2.1558	delta gng1 * LL down vs QM9414 * LL	0.0120974	-3.14815	delta env1 * LL down vs QM9414 * LL	0.0007328		unknown
TR_103778	-2.00494	delta phlp1 * LL down vs QM9414 * LL	0.00223553	-2.43366	delta gnb11 * LL down vs QM9414 * LL	0.000298717	-2.44058	delta gng1 * LL down vs QM9414 * LL	0.000290269	-2.95516	delta env1 * LL down vs QM9414 * LL	4.50894e-05		unknown
TR_2036	-2.00462	delta phlp1 * LL down vs QM9414 * LL	0.00518853	-3.0156	delta gnb11 * LL down vs QM9414 * LL	0.000123096	-2.2743	delta gng1 * LL down vs QM9414 * LL	0.00157896	-3.26376	delta env1 * LL down vs QM9414 * LL	6.26331e-05		unknown
TR_112499	-2.61741	delta phlp1 * LL down vs QM9414 * LL	0.000639705	-2.17853	delta gnb11 * LL down vs QM9414 * LL	0.00328371	-2.64863	delta gng1 * LL down vs QM9414 * LL	0.00057671	-3.68168	delta env1 * LL down vs QM9414 * LL	3.73142e-05		UPF2, nonsense-mediated mRNA-decay factor
TR_70639	-3.03761	delta phlp1 * LL down vs QM9414 * LL	0.000683823	-2.40306	delta gnb11 * LL down vs QM9414 * LL	0.00413013	-2.43209	delta gng1 * LL down vs QM9414 * LL	0.00376261	-3.0446	delta env1 * LL down vs QM9414 * LL	0.000672068		WD40 repeat-containing protein
TR_26163	-3.16883	delta phlp1 * LL down vs QM9414 * LL	9.83283e-05	-2.43812	delta gnb11 * LL down vs QM9414 * LL	0.000978441	-2.7062	delta gng1 * LL down vs QM9414 * LL	0.000384024	-4.5736	delta env1 * LL down vs QM9414 * LL	5.48943e-06		Zn(2)Cys(6) transcription factor
TR_68019	-2.3011	delta phlp1 * LL down vs QM9414 * LL	0.00222708	-2.81104	delta gnb11 * LL down vs QM9414 * LL	0.0003899	-2.91098	delta gng1 * LL down vs QM9414 * LL	0.000290061	-3.26188	delta env1 * LL down vs QM9414 * LL	0.000113011		Zn-dependent hydrolase (beta-lactamase superfamily)
