# Supplementary material for: Crossroads between light response and nutrient signalling: ENV1 and PhLP1 act as mutual regulatory pair in Trichoderma reesei
Source: BMC Genomics. 2014 Jun 4;15(1):425. doi: 10.1186/1471-2164-15-425 (PMC4076981; doi:10.1186/1471-2164-15-425)
Supplement: Supplementary file 2 — Additional file 2: Dataset 2, Consistent gene regulation in mutants lacking env1 or acy1. Genes at least twofold up- or downregulated compared to the parental strain upon growth on cellulose. (XLS 58 KB) [file 12864_2014_6168_MOESM2_ESM.xls]

## Sheet: Targets LL up
Genes up-regulated in LL in ∆acy1 and in ∆env1 (2fold, p-value 0.01)
Protein ID	Fold-Change (delta acy1 * LL vs. QM9414 * LL)	p-value (delta acy1 * LL vs. QM9414 * LL)	Fold-Change (delta env1*LL vs QM9414* LL)	p-value (delta env1*LL vs QM9414* LL)	Description
TR_103694	2.54029	0.00785664	6.83741	3.99591e-06	hypothetical G-protein coupled receptor, PTH11 like (implicated in pathogenesis in M. grisea)
TR_105816	2.44423	0.000234346	8.90497	3.01999e-07	unknown protein, secreted
TR_109146	3.10587	0.00025476	22.9238	2.47875e-13	PTH11-type GPCRs
TR_111357	2.62974	0.0040508	45.7479	1.64754e-11	FAD-dependent oxidoreductase
TR_111680	2.31012	0.00320717	4.2191	2.12849e-05	WD-domain containing protein
TR_111783	2.03208	0.00151149	6.30084	1.04426e-10	unkown
TR_112001	2.2978	0.00671524	3.35702	1.11019e-06	unkown
TR_112372	2.15979	0.000162937	2.62129	2.84774e-05	unkown
TR_120381	2.44223	0.00386549	2.35041	0.000126642	unkown
TR_122541	2.02421	0.00489396	4.4724	2.06188e-06	unkown
TR_122614	5.1642	0.00463038	39.9578	9.7895e-11	unkown
TR_123226	2.0541	0.000138743	3.79536	7.32545e-08	candidate trehalase (GH family 37)
TR_124116	2.11247	0.00460209	3.35248	1.97437e-09	putative RanGTP-binding protein
TR_22093	5.40519	0.00950997	21.3754	1.24769e-06	Protein farnesyltransferase, alpha subunit/protein geranylgeranyltransferase type I, alpha subunit
TR_38573	2.26597	0.00971842	18.9859	7.16239e-10	unkown
TR_38640	2.80078	0.00166062	10.8977	6.03115e-10	unkown
TR_4941	2.45737	0.00247483	4.39831	4.44101e-06	related to 4-coumarate-CoA ligase 1
TR_57749	3.59618	0.000604782	8.0826	4.19075e-07	Putative dityrosine transporter, required for spore wall synthesis; expressed during sporulation; member of the major facilitator superfamily (DHA1 family) of multidrug resistance transporters
TR_57914	3.29708	0.000820992	22.094	3.68836e-09	unkown
TR_59382	4.43208	0.00192194	25.3467	9.17096e-12	related to cholesterol oxidase precursor
TR_62938	2.52018	1.99472e-05	3.38468	7.38869e-05	unkown
TR_64874	2.13245	0.00422873	2.87976	2.67594e-05	putative MSF toxin efflux pump
TR_65153	2.4074	0.00505891	2.72812	8.09732e-05	putative sugar transporter
TR_65891	7.02905	3.39265e-05	2.92856	0.000121614	candidate polyketide synthase (PKS)
TR_68705	4.72358	0.00180761	13.8135	7.38468e-08	unkown
TR_72057	2.32058	0.00617701	2.08584	0.000790932	Zn(II)2Cys6 fungal binuclear TF Cutinase TF-1beta
TR_72627	3.15271	9.40435e-05	12.8235	9.06618e-10	hypothetical G-protein coupled receptor protein, family 2, secretin like, possibly involved in signal transduction, related to N. crassa NCU00786
TR_72661	3.92189	0.00321795	2.45815	0.000356109	unkown
TR_80875	2.96974	0.00287578	15.5684	1.42141e-11	putative transporter
TR_82309	4.02619	0.00154082	6.16803	7.74971e-08	putative sugar transporter
TR_82619	3.02765	0.00327804	3.50096	0.00320063	arginosuccinate synthetase-like protein

## Sheet: Targets LL down
Genes down-regulated in LL in ∆acy1 and in ∆env1 (2fold, p-value 0.01)
Protein ID	Fold-Change (delta acy1 * LL vs. QM9414 * LL)	p-value (delta acy1 * LL vs. QM9414 * LL)	Fold-Change (delta env1*LL vs QM9414* LL)	p-value (delta env1*LL vs QM9414* LL)	Gene name	Description
TR_102966	-4.15438	0.74313	-10.6553	8.20661e-10		unknown
TR_105956	-2.84244	0.8457	-5.62538	8.98896e-07		candidate a-amylase
TR_106164	-5.83411	0.882509	-10.1546	1.8008e-09		Dehydrogenases with different specificities (related to short-chain alcohol dehydrogenases)
TR_106248	-2.18142	0.00544299	-12.5762	9.81447e-10		monosaccharide transporter (galactose permease ?)
TR_106686	-17.6706	0.584248	-79.379	1.47049e-12		unknown
TR_107776	-2.6617	0.0223287	-15.5512	1.58423e-12	xyl1	D-xylose reductase
TR_108340	-2.51247	0.4114	-3.1204	6.18624e-05		unknown
TR_108586	-2.95013	0.0661124	-100.986	5.17375e-12		unknown
TR_108663	-4.5867	0.00612951	-74.9959	3.79585e-13		unknown
TR_110173	-2.92701	0.0412166	-13.7164	2.38368e-07		unknown
TR_110666	-5.41935	0.923122	-18.7479	3.26106e-08		Ferric reductase, NADH/NADPH oxidase and related proteins
TR_111849	-4.68751	0.506657	-60.6281	6.84618e-15	xyn4	xylanase 4
TR_111912	-4.02255	0.670942	-13.5542	1.52979e-08		carbonic anhydrase, CAS3 related (Elleuche 2009), prokaryotic and plant type
TR_111915	-4.39457	0.0330759	-59.5411	7.62368e-12		unknown
TR_112567	-9.1068	0.459774	-218.664	6.48171e-14		Taurine dioxygenase
TR_120229	-4.65214	0.0654855	-26.5163	1.17228e-11		candidate xylanase
TR_120312	-17.8587	0.861437	-34.0477	3.43503e-10	cel5A	endo-1,4-glucanase EGL2
TR_120415	-3.57469	0.28159	-8.16272	5.3582e-12		mitochondrial carrier domain-containing protein
TR_120504	-4.97177	0.228126	-14.409	2.78167e-08		FOG: Immunoglobin and related proteins
TR_120749	-22.497	0.213827	-33.9069	7.64264e-07	cel1A	b-glucosidase CEL1a (GenBank acc. No. BAA74959)
TR_120877	-2.32564	0.00169248	-7.17568	5.73388e-07		Zn-ion ß-lactamase family, including glyoxalase II
TR_120961	-27.0005	0.872288	-51.9566	1.37975e-07	cel61B	endo-1,4-glucanase; CEL61B
TR_121127	-2.61842	0.000658713	-59.8994	1.28288e-11	bxl1	b-xylosidase BXL1 (GenBank acc. No.CAA93248)
TR_121139	-3.03529	0.501427	-6.15925	6.28133e-08		Amino acid transporter
TR_121415	-4.86901	0.000295134	-46.1708	2.90393e-12		Zn2Cys6 transcription factor, unknown
TR_121418	-6.4955	0.185231	-101.93	2.76355e-11		G-D-S-L lipase/acylase
TR_121475	-2.42376	0.000696289	-8.00802	6.65265e-05		unknown
TR_121661	-3.25441	0.000451191	-4.52306	7.98223e-10		one of three hypothetical aldose-1-epimerase genes in T. reesei
TR_121739	-3.32101	0.0028978	-31.4829	3.91449e-12		unknown
TR_121746	-3.62415	0.0109171	-3.81743	1.57729e-07		candidate b-1,3-exoglucanase; related to GLUC78 (GenBank acc. No. AAF80600) of T. atroviride
TR_121990	-2.22376	0.859776	-4.1263	6.1674e-07		hypothetical G-protein coupled receptor, PTH11 like (implicated in pathogenesis in M. grisea)
TR_122081	-12.4813	0.665668	-28.1484	5.63838e-10	cel7B	endo-1,4-glucanase EGL1; C-terminal CBM1
TR_122127	-3.18245	0.0546069	-5.36211	4.11259e-10		cell wall protein PhiA
TR_122208	-2.39103	0.00502041	-19.7788	2.17034e-09	xyr1	xylanase regulatator 1
TR_122301	-2.41574	0.0129804	-8.62647	6.10379e-10		MET17, O-acetylhomoserine sulfhydrylase
TR_122374	-2.49461	0.00752084	-17.4529	5.49114e-09		unknown
TR_122629	-2.81164	0.00286124	-5.37666	4.05689e-05		unknown
TR_123232	-7.97753	0.32529	-22.7037	4.75585e-07	cel12A	endoglucanase
TR_123702	-3.49112	0.000190199	-13.2118	8.39806e-10		putative MFS transporter
TR_123818	-11.9039	0.838137	-204.279	8.74343e-13	xyn2	xylanase 2 (EC 3.2.1.8)
TR_123940	-13.726	0.799309	-57.4711	2.88187e-09		CIP2
TR_123979	-18.0395	0.553025	-57.0694	3.98849e-09		Taurine dioxygenase
TR_123992	-12.4431	0.80273	-34.6216	1.82421e-09		swollenin
TR_124022	-2.15632	0.149393	-15.986	7.68914e-10		SWI-SNF chromatin-remodeling complex protein
TR_22110	-3.11542	0.126978	-47.1603	2.26287e-11		Flavin-containing monooxygenase
TR_22129	-2.10055	0.000762516	-9.1829	1.48767e-08		distantly related and shorter than GH61 modules, Glycoside hydrolases not yet assigned to a family
TR_22197	-6.8059	0.536579	-7.20101	1.34699e-11	cel1B	b-glucosidase CEL1b (GenBank acc. No. AAP57758)
TR_22284	-2.01079	0.00523374	-4.47364	1.47093e-08		unknown
TR_3405	-9.64973	0.838353	-18.6804	1.24509e-13		sugar transporter MSF
TR_39637	-2.93072	0.0864075	-8.80184	3.0363e-10		C4-dicarboxylate transporter/malic acid transport protein
TR_4124	-2.63592	0.103667	-29.4463	1.64189e-11		unknown
TR_4213	-2.97882	0.00422199	-4.99886	2.0407e-09		endoribonuclease activity (ribonuclease T2)
TR_47066	-2.09425	0.00252886	-4.26383	3.44486e-07		Sulfate adenylyltransferase
TR_4860	-2.67791	0.018969	-5.57472	3.49209e-08		putative Uroporphyrinogen methylase
TR_49081	-3.33607	0.865034	-4.52731	0.000290297		candidate xyloglucanase; EGL6 (CEL74A)
TR_49976	-2.46392	0.00123349	-14.6978	1.69581e-09	cel45A	endoglucanase V EGL5 (CEL45A)
TR_50894	-2.63163	0.000742956	-52.7486	5.31879e-16		Sugar transporter
TR_52476	-3.13423	0.531615	-29.5215	2.65331e-09		unknown
TR_53238	-3.57733	0.43917	-12.2095	7.35942e-09		TRE456, hypothetical G-protein coupled receptor, family 2, secretin like, related to Magnaporthe grisea MG00532 (GPCR with homology to rat growth hormone releasing factor)
TR_54219	-4.16438	0.846475	-13.555	3.41933e-06		candidate acetyl xylan esterase
TR_54461	-3.91295	0.424909	-36.7129	1.54356e-09		Permease of the major facilitator superfamily
TR_54632	-12.6201	0.138536	-200.834	8.83967e-12		Major facilitator superfamily : membrane transporter
TR_54675	-3.72183	0.126334	-19.3653	1.3968e-08		PhoG and its homologues, are proteins that have been found to increase acid phosphatase activity within certain fungi. It is not clear that these proteins are actually the acid phosphatase themselves.
TR_54865	-2.58178	0.0936276	-8.87539	5.76482e-10		Amino acid transporter
TR_55887	-2.47348	0.0295652	-17.4453	4.09813e-11		unknown
TR_56684	-4.67437	0.387813	-18.8139	1.46781e-08		hypothetical sugar transporter family protein
TR_56840	-8.98837	0.689185	-42.6054	6.26649e-11		Predicted oxidoreductase
TR_56952	-2.33109	0.0502383	-2.02989	0.000591967		cell surface receptor/MFS transporter
TR_56996	-8.33122	0.850992	-22.1743	8.42927e-11	man5A	mannan endo-1,4-b-mannosidase (EC 3.2.1.78); C-terminal CBM1 module
TR_57088	-3.57663	0.316613	-4.63556	6.29441e-08		sulfate permease
TR_58521	-3.34764	0.583513	-24.2375	1.25438e-07		unknown
TR_58580	-4.17754	0.433192	-42.3104	4.07343e-08		α-ketoglutarate dependent (FeII) oxygenase, similar to isopenicillin N synthase
TR_59368	-3.2021	0.000703627	-114.523	3.88926e-12		Duf341 domain protein, unknown
TR_6005	-10.2098	0.0879888	-118.344	2.03301e-12		Permease of the major facilitator superfamily
TR_60144	-3.45178	0.369817	-31.8717	4.11e-07		hypothetical high affinity methionine permease
TR_60945	-4.4118	0.0247251	-3.87553	2.09607e-07		Predicted transporter (major facilitator superfamily)
TR_62166	-5.66947	0.47383	-14.2964	2.00385e-10		candidate b-mannosidase
TR_63919	-2.68746	0.141476	-3.71416	3.56551e-06		MetC, Cysthathionine beta-lyases/cystathionine gamma-synthases
TR_64790	-3.26207	0.798595	-10.103	9.46382e-11		Acetate transporter required for normal sporulation; phosphorylated in mitochondria
TR_65410	-2.47887	0.106259	-26.5418	1.6971e-17		Phophoadenosine phophosulfate reductase
TR_66517	-2.98509	0.00631466	-6.97262	4.62025e-14		Serine acetyl-transferase
TR_68813	-2.27872	0.0260881	-5.92063	9.83251e-09		unknown
TR_69141	-2.88918	0.208486	-17.0466	1.13427e-10		neutral amino acid permeasde
TR_69276	-18.774	0.66529	-91.7442	4.05855e-10		candidate b-glycosidase distantly related to xylanase
TR_69692	-2.07486	0.00665566	-45.8306	3.88632e-14		Quinoprotein amine dehydrogenase beta chain-like protein
TR_69944	-7.25794	0.591248	-11.7318	4.92106e-08		candidate a-xylosidase
TR_69957	-8.85386	0.441846	-8.11882	5.83223e-06		Predicted transporter (major facilitator superfamily) / hypothetical maltose permease
TR_70520	-2.31165	0.160765	-24.771	1.1506e-08		short chain dehydrogenase/reductase
TR_71092	-2.866	0.000835945	-4.87319	1.9219e-06		histidine acid phosphatase (homologue to ANID_08389.1)
TR_71532	-2.27672	0.0300802	-2.44148	7.902e-05		candidate a-glycosidase distantly related to a-1,3-glucanase
TR_72086	-4.44228	0.244739	-9.97986	2.58149e-05		putative protease
TR_72526	-3.23391	0.0251513	-56.262	2.32641e-10		candidate a-glucuronidase GLR1 (GenBand acc.no. CAA92949)
TR_72567	-15.6513	0.788027	-16.7559	3.6908e-10	cel6A;cbh2	cellobiohydrolase CBH2
TR_73250	-2.32469	0.0693944	-11.2098	1.41346e-06		Similar to Dur3p of S. cerevisiae , which is a plasma membrane transporter for both urea and polyamines, its expression is highly sensitive to nitrogen catabolite repression and induced by allophanate, the last intermediate of the allantoin degradative pathway.
TR_73632	-8.61538	0.639396	-35.5595	2.25307e-11		AXE1
TR_73638	-13.3523	0.606476	-48.3918	3.03232e-11		CIP1
TR_73643	-6.23237	0.103673	-18.4483	2.94981e-07	cel61A	endo-1,4-glucanase; CEL61A (EGL4)
TR_74187	-4.24043	0.0715348	-14.9344	5.84353e-09		AAA+-type ATPase
TR_76215	-2.07288	0.826546	-14.3318	1.49089e-12		Sulfide dehydrogenase
TR_76672	-5.00594	0.35445	-15.5647	2.83082e-09	cel3A	b-glucosidase
TR_76722	-2.52367	0.360009	-3.21022	0.000493662		flavohemoglobin
TR_77513	-3.12296	0.0161112	-3.75652	1.55943e-07		unknown
TR_77795	-3.12734	0.0287397	-5.20717	2.06018e-10		F-box / WD-40 (SCON-2); LIMPET, E3-ubiquitin ligase related to N. crassa SCON-2, related in regulation of sulphur metabolism, responds to light and is probably involved in cellulase gene expression (Gremel et al., 2008)
TR_78264	-2.23049	0.433158	-3.10728	2.93445e-07		Methionine sulfoxide
TR_78320	-3.32779	0.199468	-5.07357	1.4143e-08		Choline sulfatase
TR_79202	-11.2718	0.0203205	-36.2096	4.79648e-11		MSF protein, associated with cellulose signalling
TR_79361	-2.11655	0.00727561	-3.34777	1.01521e-05		unknown
TR_79726	-2.0046	0.00321559	-12.4595	1.71199e-07		unknown
TR_79738	-3.39799	0.907716	-29.4209	2.06946e-10		Zinc-binding oxidoreductase
TR_79741	-4.87233	0.174472	-20.1458	2.36708e-06		hypothetical sulphate permease
TR_81576	-2.17533	0.0250313	-30.5608	7.19074e-11		Allsimilatory sulfite reductase, alpha subunit
TR_81756	-3.20513	0.00607748	-4.88666	5.20649e-11		unknown
TR_82227	-3.68501	0.0229057	-4.56337	1.61561e-08	cel3C	b-glucosidase (GenBank acc. No. AAP57756)
TR_82235	-3.14313	0.00128939	-16.6656	1.81872e-07		candidate a-glucosidase (required for normal cell wall synthesis)
